# Supplementary material for: Calcium controls type III secretion switch through an SctV-SctW interplay
Source: Front Microbiol. 2026 May 19;17:1800077. doi: 10.3389/fmicb.2026.1800077 (PMC13231503; doi:10.3389/fmicb.2026.1800077)
Supplement: Supplementary file 2 [file Supplementary_file_1.xlsx]

## Sheet: values
Panel D	Concentration	SctA/CesAB - Ca							SctA/CesAB + Ca							Tir/CesT - Ca						6	Tir/CesT + Ca
		1	2	3	4	5	6		1	2	3	4	5	6		1	2	3	4	5	6		1	2	3	4	5	6	repeats
i	0	0	0	0	0	0	0		0	0	0	0	0	0		0	0	0	0	0	0		0	0	0	0	0	0
	10	1	1	1	1	1	1		1	1	1	1	1	1		1	1	1	1	1	1		1	1	1	1	1	1
	20	1.68857	1.82505	1.60283	5.15614	2.02294	1.91369		3.77196	1.77889	2.55546	1.99069	1.96833	1.98537		1.55604	2.09499	2.20536	1.99678	2.13433	2.25807		1.69937	3.35506	5.9064	2.48882	1.64587	1.7595
	40	3.76432	3.59442	3.46206	7.86637	4.13215	4.43006			5.38473	4.17481	8.16665	7.67206	3.63314		3.58145	3.57521	4.1456	4.23914	5.94027	4.287		3.37236	5.73339	7.52004	3.03106	2.58281	4.04746
	60	5.84457	4.91974	5.38059	15.9358	9.52568	2.30843		12.1949	6.40198	7.6363	6.2514	9.44365	5.92983		5.88048	4.67755	4.908	5.43016	5.59023	7.29466		6.15993	8.83147	10.9704	6.3179	5.49762	6.20467
	80	12.7459	7.0717	7.97131	22.0626	8.00313	9.90286		5.10056	11.0685	11.5414	12.1949	7.711	18.0977		7.39681	8.05288	9.05744	5.34011	11.3065	8.9863		7.65496	10.2446	13.5969	7.17406	7.03565	7.46758
	100	9.79117	10.3864	11.0126	27.3109	9.8938	10.8449		16.1103	16.4952	12.8997	13.841	19.2901	20.0111		10.1055	9.13737	14.9929	7.19194	10.6488	9.3797		8.35299	19.3545	10.8551	10.299	9.11945	8.9961
	140	13.0929	14.8483	13.3594	39.4121	13.9396	14.2163		17.5222	28.0769	22.2545	18.4683	20.5702	23.1842		12.034	13.2836	10.0024	10.9886	19.1274	12.9185		11.0587	16.0317	16.4837	11.1692	9.80106	10.0206
	180	19.7444	19.5604	16.471	45.4115	18.3109	20.9099		25.9034	29.6641	25.3469	24.9494	24.7989	26.4535		19.1664	16.023	17.9249	15.4808	16.3707	19.9285		16.6207	20.6765		15.3495	13.1278	18.8225
	200	21.8902	20.4056	18.2354	57.7005	18.7536	20.5826		37.6272	28.7736	25.8353	26.7326	23.7782	30.4761		20.366	16.5347	23.7084	11.0561	20.1073	21.8349		20.6315		23.0827	13.8316	14.6395	16.6129
	240		45.0306	21.8206	26.6942	22.302	29.3666		42.1273	42.04	29.7237			35.945		24.8488	25.8122		19.7816	25.0649	30.1026		16.597	18.8225		26.2362	16.4837	19.2854
	280	26.8054	52.5357	27.4842	32.1583	27.4614	36.2178		50.3412	49.0467	31.4043	34.9613	30.0111	42.3698		29.753		21.8349	23.6879	27.7381	34.9319		25.1499	20.227	10.0206	26.6615	21.641	25.0118
	300	29.7397	40.6403	12.9798	29.4132	17.5048	33.7325		49.7463	56.2634	44.4594		37.7625	38.7663		31.4496	30.5733	35.1159	26.1263	17.1591	29.4991		29.2852		21.641	27.7947	22.545	28.1865
	320	28.4341	30.4262	32.2923	32.3265	36.1224	41.0244		55.8725	45.155	46.6144	59.7463	38.1901	44.013		35.2259	30.1391		24.8727	26.2206	31.6297		31.0528	27.4378	22.545	23.3445	29.5822	28.1545
	350	31.1292	31.2962	35.013	41.3242	40.0286	64.511		57.6628	54.7885	55.1198		40.5426	54.9613		26.639	30.6642		27.4129	35.6345	29.5229		26.8669	26.4808	25.8443	28.6865	34.0072	27.9608
	380	31.1564	33.2568	35.3701	41.0451	40.8494	47.028		61.8005	56.7887	53.8177	55.8725	51.7679	58.6043		23.8471	38.4969	27.7381	28.7063				28.7345	27.5287		28.2511	31.2392	25.2455
	420	38.4792	44.8014	37.7564	42.6128	44.2332	46.6124		52.8113	68.3305	54.4041		55.8725	45.1939		28.4553			34.1821	30.1026	33.6838		29.5206		26.2362	35.675	28.7656	27.1477
	450	39.4627	50.1261	46.4226	46.3812	40.874	46.086		62.9768	64.9288	57.7503	55.1242	59.7463	54.4619		29.4649	36.6758	34.9319	33.0245	34.9319	34.4739		28.6865	33.9337		29.6918	27.4378	28.0866
	500	29.4022	54.2092	48.2704	48.5929	47.8692	31.618		76.7748	57.6254	69.4416	52.8113	61.7024	55.8725		35.6345	33.0502	25.8122	39.091	30.5733	35.2259		30.2955		25.0118	32.4761	35.4994	26.4153
	600	64.344	66.2962	54.0727	58.6752	60.4629	66.2709		69.4416	66.7887	77.6254	64.9749	61.8005	69.1339		36.1263	29.4478	30.5733	40.3316		31.971		28.1865	29.5822		34.0072		31.0528
ii	0	0	0	0	0	0	0		0	0	0	0	0	0		0	0	0	0	0	0		0	0	0	0	0	0
	10	1	1	1	1	1	1		1	1	1	1	1	1		1	1	1	1	1	1		1	1	1	1	1	1
	20	3.24938	2.31823	1.51441	2.07832	1.34701	1.19838		1.4182	2.0546	1.72669	2.15181	3.09219	1.70657		3.15123	2.56112	3.53793	2.88797	1.14644	1.7681		1.98195	2.01433	2.42822	2.24724	2.24707	1.68929
	40	6.61959	5.05044	2.17935	4.92863	3.28656	3.06258		4.7534	4.27968	3.50228	3.57274	5.06923	3.61661		8.17527	5.86997	6.46925	6.97476	4.77887	4.66067		4.1992	4.28821	4.15565	3.84569	4.88459	3.54995
	60	6.1127	8.36762	8.26975	10.3409	6.61959	4.44395		6.29437	6.23948	6.0093	7.78088	9.741	5.83053		9.45303	10.523	14.4462	7.91574	10.5698	13.4934		6.58041	5.4878	6.02051	5.63711	5.30358	5.27616
	80	7.47496	9.6885	11.4338	11.1076	12.1162	14.217		7.6562	9.24864	8.08659	7.92165	10.5194	7.97161		17.5485	10.5684	9.84649	11.2714	9.5338	6.25267		9.00255	8.86925	10.575	6.48743	6.7331	7.1902
	100	6.39927	14.7108	13.6122	17.6696	15.6718	18.0187		11.5117	9.36498	9.93315	8.47428	12.9382	10.1836		15.1336	14.9712	15.1748	14.3531	6.97432	9.38939		8.47424	10.7485	11.4385	10.0408	10.5368	8.76473
	140	12.0043	17.1592	18.6015	17.9708	20.4276	18.5054		15.1658	15.2504	9.45652	12.3807	15.7319	15.1113		22.5381	21.972	18.9761	21.6086	7.8351	13.7377		12.1197	15.0421	16.292	12.9343	17.465	10.5228
	180	19.2652	20.0182	21.318	24.962	18.7456	23.8761		19.3968	18.197	13.8719	15.7319	17.3895	19.3082		32.1686	32.6184		27.2123	16.8604	14.5711		17.5754	15.2459	21.5757	20.3662		17.745
	200	26.3817	25.267	24.2845	23.7473	15.4376	20.0462			22.4682	15.1937	17.346	15.2504	19.1599		28.8316	34.3049	25.4055	24.3876	22.8861	32.1626		20.9128	21.7891	26.4104	24.245	30.8591	15.0084
	240	30.7588	24.4702	26.3035	28.4908	24.9869	27.725		19.1599	20.2851	20.1174	18.7043	18.197	15.1658		27.7496	28.0889	22.5381	35.7437	27.8019				24.8606	31.2105	24.4428	29.1552	24.9834
	280	35.0499	30.3882	32.1355	26.0832	35.4282	27.9757				19.1278	20.1384	19.3968	19.3968		27.7496	26.5567	26.7672	36.3847	25.497	22.5381		28.3256	31.2954	36.3525	29.8243	29.3654	24.5268
	300	26.9432	36.2705		38.7708	38.8899	32.3444		19.3082	15.7319	26.0755	23.2953	22.4682			25.1152		26.8264	46.6552	32.2758	26.7672		26.3652	41.8776	41.6181		27.3498	32.3695
	320		42.3397	29.7504	41.971	38.0762	33.7992		18.197	17.346	24.639	23.4527	20.2851	28.9184		32.7519	33.7571	31.9102	25.9509	31.5878	26.8264		31.0168	27.7147	40.4725	33.6457	27.4616	32.231
	350	44.7232	35.3081	35.0511	42.5066	36.54			23.4527	18.7043		24.6659		26.0755		29.9314	34.3356	29.8555	44.9873	26.1501	31.9102		31.7177	31.7245	42.5892	34.587	29.6963	33.7722
	380	49.6364	43.863	32.5233	46.8605	37.9757	32.1355		28.9184	23.9414	28.9184	26.0755	22.4682	23.9414		28.1653		38.4378	45.1672	30.4425	29.8555		34.8654	38.2204	48.9491	41.9486	29.4464	31.9746
	420	43.2966	36.3488	39.0707	42.3397	41.7811	39.7928		26.0755	19.3968	23.4302		19.3082	23.4302		38.2631	36.3847		47.1914	32.7754	38.4378		43.0284	33.3177	49.3193	41.0852	38.6567	36.1891
	450	38.6456	54.6844	37.3857	52.5066	35.9213	41.2954		19.3082		28.9184	20.8897	19.1599	20.1174		42.9216	38.4378	48.509	38.4378	37.2494	38.8645		48.9572	39.1479	50.1804	46.1602	33.4221	35.4948
	500	42.3397	47.2522	48.5801	42.2773	44.8494	49.0143		12.0043	17.1592	18.6015	17.9708	20.4276	18.5054		40.2658	38.8645	42.5719	38.509		47.6733		56.0768	48.2878	48.0202	38.8699	52.6031	45.1506
	600	45.4408	52.5066	44.5935	53.2966	53.1896	53.7074		29.9314	34.3356	29.8555	44.9873	26.1501	31.9102		41.7536	46.7661	43.7603	53.7603	38.4378	46.6037		47.6733	39.1114	32.1774	35.6421	51.9383	34.3356
iii	0	0	0	0	0	0	0		0	0	0	0	0	0		0	0	0	0	0	0		0	0	0	0	0	0
	10	1	1	1	1	1	1		1	1	1	1	1	1		1	1	1	1	1	1		1	1	1	1	1	1
	20	1.93048	2.20716	1.80443	1.8581	1.86927	2.51828		2.88322	3.78325	10.4222	5.19861	1.8477	5.25994		1.63045	2.47703	2.24907	2.43003	2.01278	1.8551		2.51233	2.21737	1.7854	1.98356	1.93792	1.35014
	40	4.1507	4.42002	3.99281	3.91682	4.23822	5.14488		4.02034	14.9491	14.5609	9.16699	9.95236	10.5993		2.87816	4.25911	4.14557	1.83145	4.50279	3.95642		3.89693	3.90261	3.26907	3.7786	3.63915	4.24681
	60	5.39024	7.42112	5.88752	5.69678	6.4865	6.02434		12.013	14.4969	20.5056	12.6506	6.22892	9.92906		5.75909	8.50529	7.46396	5.33394	6.18521	5.67818		6.9319	5.98214	6.70535	5.28181	4.75602	5.76732
	80	7.96092	9.156	7.44254	7.45441	8.37513	9.32818		11.1984	17.0807	34.0287	14.2219	11.2774	24.6709		7.43107	10.9551	9.87821	7.71075	8.7281	7.52209		7.77543	7.65384	8.2313	9.22387	6.67275	6.82604
	100	9.43422	7.2249	8.32845	9.26079	8.35085			21.9412	22.8343	30.3663	12.6506	6.22892	9.92906		8.80383	14.3031	13.0715		9.44349	8.17952		10.5595	9.76737	7.29802	8.78834	8.30925	11.3391
	140	11.8298	14.8952	11.647	10.2678	10.8889	13.2147		19.1221	35.458	35.2634	31.7248	30.0064	33.2529		12.0121	16.8684	15.9252	7.52209	15.8362	11.3332		15.1493	12.6199	12.3676	11.9609	11.9806	12.9003
	180	13.5896	20.0697	15.6437	16.6436	16.0678	17.4554		17.4659	37.6758	36.9549	27.7094		24.03				17.4922	17.2139	17.7729	15.8608		22.0172	23.4017	16.6209	17.917	16.6822	17.6032
	200	15.2142	18.1019	17.8464	18.0357	16.8778	21.6183		23.6977	56.6794	39.0048	33.7988	22.671	42.1016		17.9317	16.0789	22.0934	15.9941	17.0778	17.4026		23.7745	24.0258	23.7305	19.229	18.7121	18.9219
	240	24.8372	25.3412	18.8996	21.3979		26.3007		26.8386	55.1056	47.8082	40.2369	32.0641	27.7094		22.0463		29.234	25.257	20.4672	16.7198		26.072	27.4985	25.2612	21.6564	25.6936
	280	27.7704	33.0362		23.4181	23.5649	27.1732		59.6161	56.2135	62.5572	55.9653	65.3239	80.3545		21.9219	24.6991	23.4287	18.6008	29.0785	23.4287		28.0451	30.1471	29.1798	27.3518	28.0451	20.2345
	300	29.6099	38.9577	25.7395	26.0661	28.4479	34.3368		49.374	57.9894	99.3801	59.2678	42.7566	64.1537		27.1461	30.0127	28.3749	26.7921	30.11	28.3749		29.5738	30.0431	31.3477	24.2695	29.5502
	320	29.6257	37.5245	27.0583	32.1296	32.0107	32.9487		66.1071	88.6029	66.7742	62.3327	41.474	72.3328		32.4617	37.6039	29.0785		34.5	30.0127		33.0521	31.3991		32.4327	30.5406	25.632
	350	35.6654	36.837	24.3126	29.5861	31.4343	37.8435		74.8395	84.5739	129.484	63.859	54.7205	87.977		36.0017	30.6492	29.9423	36.9275	28.6925			28.0451		27.4985	33.1524
	380	36.3637			40.5973	28.7015	44.3093		87.4588	106.454	85.6276	114.525				35.3171	27.659	34.9193	27.659	36.4881	29.0256		31.8714	31.8411	22.4615	36.543	35.002	27.4985
	420	42.825	53.041	41.852	36.4683	32.1735	37.2789		84.2823	93.9361	71.7621	100.337	18.5793	24.03		38.4335	30.4662	37.6039	30.4662	38.3693	28.6043			35.002	35.7638	37.4872	33.273	25.6936
	450	46.7334	31.7025	36.0176	43.8773	37.8062	39.67		102.545	102.15	88.8016	111.474	109.387	62.3327		27.9215		36.4881	35.8792	36.6888	39.3731		35.9077			36.9363	33.0521	33.0521
	500	42.3911	38.4663	43.883	45.5062	43.0283	34.9507		88.2617	76.0145	99.7668	99.5792	114.525	103.741		31.6529	37.6115	34.2372	39.7007				40.2691	36.9363	32.273	37.8714	39.2479	30.0431
	600	53.885		46.0706	50.2276	48.0848	43.035		105.756	108.484	88.9398	131.914	113.546	90.2079		38.6925	34.5	39.3731	38.8346	36.9275	34.6991		40.8779	37.8714	38.3571	35.258	42.7094	31.3991
iv	0	0	0	0	0	0	0		0	0	0	0	0	0		0	0	0	0	0	0		0	0	0	0	0	0
	10	1	1	1	1	1	1		1	1	1	1	1	1		1	1	1	1	1	1		1	1	1	1	1	1
	20	2.0854	2.01631	1.48841	1.58789	2.02031	1.84559		2.25312	2.02113	2.04137	2.47796	1.83346	1.72684		2.42586	1.91556	2.1214	1.82752	2.50251	1.81303		1.79789	2.36492	2.0626	2.56123	1.59673	2.29297
	40	3.85754	4.25942	3.06261	3.07801	3.37422	3.87283		4.55584	3.7982	3.48895	4.58291	2.99271	3.65772		5.31407	3.98601	5.30367	3.63018	4.53047	3.11213		4.6791	4.45608	4.1606	5.87516	3.99396	4.69616
	60	5.10891	5.98295	5.09655	4.78969	5.63783	5.06525		7.40635	5.39105	5.31884	5.88723	5.92103	5.48329		9.11521	6.47308	8.60556	5.53107	6.12412	7.68723		5.44315	6.37591	6.55195	7.41246	7.0516	7.15194
	80	6.22621	7.00582	7.49559	6.15153	6.74004	6.72654		8.41341	8.24812	7.85107	8.26402	7.29744	7.73113		10.3393	6.76718	8.93805	7.69933	7.73146	5.22497		7.16783	8.56137	6.63698	11.004	7.79633	9.18019
	100	7.69958	10.0079	7.52895	8.99817	10.0088	8.9151		11.0705	8.9055	9.31812	10.6955	7.80258	9.13858		10.868	10.7827	10.1061	8.20947	9.64788	9.39824		8.57915	10.8302	9.3485	11.5859	7.83149	8.64058
	140	12.9213	12.0161	12.377	11.8219	10.8928	12.6212		15.1759	11.8019	12.1725	15.9353	12.6333	12.2406		12.7883	14.7894	15.7591	10.808	14.5656	10.3245		11.4828	12.3027	11.4575	11.5218	13.8156	10.9715
	180	15.6933	14.701	16.6817	13.4354	14.6509	15.4312		19.358	17.4403	15.8276	19.4621	15.7255	14.8738		15.6214	17.1365	19.024	14.6652	13.9728			15.4006	15.497	14.8963	16.961	18.9791	15.0628
	200	17.285	17.3848	17.4452		15.2583	15.0014		22.8916	18.3859	16.789	18.0133	19.1361	14.1265		17.3151	21.1544	21.4703	15.4384	19.8704	18.9833		19.3769	20.7313	16.0055	18.556	15.6288	17.1518
	240	25.2565	23.6702	19.8255	16.8123	22.0022	23.4971		35.7891	24.853	22.9527	24.7876	21.0779	24.7701		24.7581	24.3952	24.2422	19.8716	22.9122	20.1613		19.7046	24.802	26.5948	21.0625	20.014	19.0833
	280	30.6447	26.5282	24.3534	20.359	23.8564	23.9173		24.8826	25.7402	25.9748	30.9176	23.4444	22.026		30.5669	29.2181	26.2032	27.2209	26.112	23.6284		26.1728	29.3594	27.494	33.9767	18.7899	32.596
	300	26.5342	24.0311	30.2138	23.4858	23.6696	25.6429			28.1783	28.0172	29.876	25.578	26.5557		35.142	36.4041	39.0724	26.5205	29.6773	33.1712		31.2398	34.0736	30.6233	37.5884	34.0067	35.3727
	320	24.9087	29.7042	29.5239	24.1079	29.0537	29.988		37.6079	28.7429	33.0785	36.3646	24.3952	31.092		32.1925	27.423	33.6368	31.2304	31.1247	33.4247		33.1144	33.8245	34.1223	33.1822	36.4318
	350	27.8942	33.2279	35.4987	27.4668	29.5679	32.4584		37.2985	34.4491	34.4581	38.7293	30.1533	32.6166		40.6481	37.3899	37.964	35.4998	31.5118	39.7095		36.5488	36.8695	34.5402		36.6159	38.1305
	380	39.1112	34.665	38.0126	31.4532	30.9964	37.0842		45.3194	38.8994	32.3338	36.2298	32.1022	35.4244		39.4128	36.039	33.1996	32.4084	34.6691	35.8652		37.5884	30.3779	36.1758	38.7914	34.9731	36.7545
	420	38.7589	34.4036	41.0535	39.9796	33.7992	33.1379		34.2982	42.4449	35.6875	38.064	38.2559			49.5332	44.8123	45.1597		39.7495	41.854		36.2661	42.2227	34.893	44.3149	36.0943	35.5006
	450	41.2073	43.5152	39.0607	35.0384	38.0981	38.3334		47.6568	39.1105	40.0926	39.3468	39.1122	31.5121		49.8324	42.8559	44.4308	45.9784	44.041			38.9081	44.3079	38.0042	42.4911	38.242	35.1887
	500	44.0917	39.5525	44.7083	34.9194	43.0979	39.0064		39.1105	47.5733	47.2355		42.7938	41.2114			50.2897	49.0309	50.3969	49.2017	42.9919		50.7065	42.764	39.3453	56.663	47.5597	38.7914
	600	50.6548	49.9968	50.3349	42.3471	40.6856	43.015			44.4449	49.964	45.3194	49.2481	46.6992		56.4073	49.5332	49.5803	45.8819	50.6756	54.4774		52.9789	48.4561	52.9468	52.9299	54.7311	50.0453

## Sheet: graphs
Panel D		SctA/CesAB - Ca							SctA/CesAB + Ca							Tir/CesT - Ca							Tir/CesT + Ca
i
ii
iii
iv
