# Supplementary material for: Calcium controls type III secretion switch through an SctV-SctW interplay
Source: Front Microbiol. 2026 May 19;17:1800077. doi: 10.3389/fmicb.2026.1800077 (PMC13231503; doi:10.3389/fmicb.2026.1800077)
Supplement: Supplementary file 3 [file Supplementary_file_2.xlsx]

## Sheet: values
Panel B	Concentration	SctW/CepL/SepD							SctW(R333D) /CepL/SepD							SctW(DC) /CepL/SepD
		1	2	3	4	5	6		1	2	3	4	5	6		1	2	3	4	5	6		repeats
Ca	0	0	0	0	0	0	0		0	0	0	0	0	0		0	0	0	0	0	0
	10	1	1	1	1	0.5	1		1	1	1	1	1	1		1	1	1	1	1	1
	20	1.61596	1.17205	2.96031	1.8239	2.53969	1.9617		2.35097	2.42828	2.38435	2.18738	1.73257	2.30902		2.4087	2.0838	1.09095	1.87973	1.80011	2.971
	40	2.46004	2.6225	3.20382	2.92584	4.21565	5.59286		6.09454		3.48533		3.66407	6.16531		5.46144	5.24298	5.16878	3.28626	2.11885	5.33109
	60	4.45336	7.35639	2.54735	5.26343	7.05675	5.72906		6.83014	9.81669	6.92157	13.492	15.6213	8.00611		5.95925	8.4021	5.55905	4.62694	7.83186	10.7946
	80	4.77591	6.22788	5.41944	10.4255	9.35779	8.6632		8.43643	10.3903	8.42334	7.95498	9.18499	8.8847		8.84535	9.3439	6.74989	5.9957	7.61122	8.39121
	100	5.66793	10.883	7.83297	11.8236	12.4187	11.8728		13.7012	10.9073	11.8722	9.72677	11.9852	7.58378		16.5571	9.58626	7.98081	6.33382	15.5441	12.2478
	140	16.2859	12.1292	6.19442	13.6832	14.8317	15.0305		17.1544	11.6572	12.8094		22.7884	20.8816		14.9982	17.1147	21.8711	10.8309	14.0161	11.539
	180	16.0113	6.85951	16.1848	13.1087	17.0587	20.8358		23.5188	21.2708		29.5602		20.7196		15.4859	33.6384		18.2356	23.8823	21.9611
	200	13.883	18.0653	12.8195	15.6436	20.7067	21.9498		18.6887	26.3697	16.9489	30.6366		19.0156		14.8618	16.2818	22.3682	10.4019	18.4394	22.1248
	240	27.2562	27.552	26.6185	12.08	21.247	28.5903		27.6923	31.7273	22.4601		35.8338	30.1459		22.2521	27.8967	20.8998		33.0375	17.1726
	280	16.7931	27.8005	14.8648	29.8372	24.8291	23.1593		34.1	28.1437	27.6468	27.488	35.4755	27.47			39.0307	39.6914	17.1054	34.2575	26.7815
	300		22.5554	23.2337	31.4943	24.2816	29.8225		38.8269	36.8386	30.3909			34.7245		51.6856	41.033	21.6363	25.0244	13.1816	26.8828
	320	27.3313	27.288	24.875		30.1101	29.5192		35.4755	41.0217	26.6318	35.9324	38.8269	32.2074		25.3934	39.3693	31.2825	18.5729	24.9063	30.7391
	350	23.5252	24.5456	18.3114	29.116	27.7588	28.28		43.8789	52.0656	37.3665	63.9304	49.6591			37.4238	16.6874	41.3845	18.2356	32.1567	28.5707
	380		25.6562	24.1056	32.5582	32.8706	29.5617		43.3624	46.0795		64.5346		48.6367		26.7815	41.9262	21.701	34.1556	24.3371	41.672
	420	25.9116			34.7378	30.2553			46.0795	50.4598	38.8269		62.4832	53.7408		25.8828	43.294	47.717	37.3272	25.0833	32.4361
	450	24.2816	20.6619	27.7588	22.8619	20.1634	33.494		60.9925	64.3403		46.2345	52.0656	54.1271		29.7391	33.3945	29.3217	33.249	52.2219	32.2968
	500	27.0648		30.5686	25.6562	20.32	30.5591		62.4832	69.3856	50.8503	48.6613		54.6005		29.5707	31.369	21.9921	27.6602	22.2546	33.6965
	600	34.7378	27.7588	31.9419	30.1101		32.3886		69.0521	58.9808	61.4414	46.0795	62.4832	51.1782		30.7391	48.2844	46.7649	25.763	56.1908	49.8887
EGTA	0	0	0	0	0	0	0		0	0	0	0	0	0		0	0	0	0	0	0
	10	1	1	1	1	1	1		1	1	1	0.333333	1	1		1	1	1	1	1	1
	20	2.30754	1.97515	2.20452	2.66858	1.74553	1.73437		1.60372	2.4865	2.01555	1.71971	2.11251	2.46248		2.12969	1.8786	1.93549	2.05779	2.07393	1.91341
	40	4.54406	3.32472	2.85481		3.59549	3.23092		2.60825	5.57933	3.54736	2.48543	4.62502	5.95946		4.29817	3.7057	4.01835	4.60066	3.77427	4.32798
	60	7.74006	5.66816	4.76797	8.09312	6.31306	5.75427		4.26768	6.60738	4.51302	8.44271	6.87472	8.66893		5.89143	2.94039	6.7281	6.70283	6.31792	6.35145
	80	10.0742	6.04676	5.22798	8.3903	4.12492	5.58054		9.9649	7.21485	7.98742	6.70621	11.2239	13.1306		6.50803	7.52867	7.51638	9.36668	7.95404	7.73648
	100	14.8591	7.39813	7.59093	10.0266	7.68284	9.05441		11.5028	11.0501	22.8051	12.5561	17.0862	25.6061		9.72929	9.47007	10.6593		11.5998	7.57775
	140	19.3298	12.7755	9.46785	11.7579	13.1157	15.5967		21.2303	22.4727	16.965	26.3758	33.8528	47.1018		12.3834	14.8652	12.3052	14.588	16.318	15.7185
	180	17.6671	19.1495	11.0575	17.6036	15.8323	13.3898			29.1674	24.4898	26.4878	33.851			16.4873	16.1161	17.708	18.56	19.8624	15.5789
	200	22.6894	13.4526	16.6322	22.4705	21.5245	14.4585		39.5291	27.0877	26.1345	28.5732	47.4686	55.8977		17.4496	17.2022	18.6904	17.7492	22.5995	18.6156
	240	37.9327	23.5223	22.8833	25.4641	16.2581	32.4149		23.4731	39.8074	27.8658	26.8569	30.6486	55.1715		20.2614	27.2109	17.4277	21.2831	28.8938
	280	32.0733	22.7138	29.0541	23.8858	31.0893	28.8725			27.9466	34.9376	28.0505	46.4686	57.2623		27.1745	30.5173	21.6882	30.4896	28.8892	26.8211
	300	40.1697	22.9329	19.6606	27.6204	27.9805	35.0597		31.675	37.6532	30.7262	38.9858	42.1785	36.3143		29.2013	26.9711	29.7416	29.1092	24.0359	32.3115
	320		24.6753	27.5651	25.1095	23.1813	19.3814		41.6967	36.1693	29.499	45.1962	32.806	45.5765		30.1952	28.6246	27.7308	34.015	34.6694	32.35
	350	51.8443		27.3944	33.5826	33.8168	24.4704			58.2467	34.0811	34.7893	49.8497	41.6812		27.2522	28.9988	30.3537	31.6473	30.8757	40.4931
	380	39.28	30.1265	37.4398	36.0793	39.0071	28.5153		55.8977	41.5607	30.5724	48.4049	58.5122	74.6916		35.2531	39.4421	36.868	39.3477	32.2492	26.4304
	420	37.5729	45.2818	42.7762	31.0667	31.9872	26.7328		45.8298	51.2516	45.2013	60.8174	70.5447			35.057	35.6126	34.1018	28.8892
	450	36.2279	35.4219	40.7886	43.3047	44.0562	29.5081		43.7283	50.3579	50.2797			70.5447		34.2852	37.2748	40.7401		27.2109	29.7416
	500	45.3609	52.137	35.0056	34.1427	39.809	39.4684		67.0622	58.6769		67.0622	68.5122	78.2467		41.9877	38.4401	37.343	29.2013	31.2748
	600	50.0667			47.564	51.6787	42.9474		73.6916	59.2623	57.5122		69.8174			42.1979		34.6694		30.1952	28.6246

## Sheet: graphs
Panel B	SctW/CepL/SepD							SctW(R333D) /CepL/SepD							SctW(DC) /CepL/SepD
Ca
EGTA
