# Supplementary material for: Calcium controls type III secretion switch through an SctV-SctW interplay
Source: Front Microbiol. 2026 May 19;17:1800077. doi: 10.3389/fmicb.2026.1800077 (PMC13231503; doi:10.3389/fmicb.2026.1800077)
Supplement: Supplementary file 4 [file Supplementary_file_3.xlsx]

## Sheet: values
Panel A&B	Concentration	SctW/CepL/SepD - Ca							SctW/CepL/SepD + Ca							SctA/CesAB - Ca							SctA/CesAB + Ca							Tir/CesT - Ca							Tir/CesT + Ca
		1	2	3	4	5	6		1	2	3	4	5	6		1	2	3	4	5	6		1	2	3	4	5	6		1	2	3	4	5	6		1	2	3	4	5	6	repeats
i	0								0	0	0												0	0	0	0	0	0									0	0	0
	10								1	1	1												1	1	1	1	1	1									1	1	1
	20								3.71024	2.63829	1.7849												1.93835	1.69413	2.70172	1.92381	1.7845	1.70762									1.96475	2.39724	2.66241
	40								5.05574	4.08993	3.35378												3.94198	3.8931	3.8767	3.33773	4.04033	3.35484									2.62241	4.40701	3.56122
	60								9.55934	6.68198	6.75814												6.67452	4.88641	4.96645	4.19341	5.32703	5.71174									5.42923	8.92164	8.86475
	80								13.6047	10.2951	7.92281												9.00091	7.88716	9.53762	6.62271	7.33964	8.05491									15.2835	8.48417	10.0473
	100								14.782	27.3983	6.13258												8.55848	8.31477	9.34723	9.20879	8.9288	8.04393									15.931	8.58282	9.95006
	140								18.2805	16.278	9.38382												11.2058	9.22049	13.8604	10.5846	11.2212	11.9012									13.6148	11.0805	10.9284
	180								16.8997	22.9541	19.4219												9.97643	13.4284	11.1949	9.98974	14.2117	12.232									13.3822	18.3392	14.1494
	200								17.9818	19.3128	14.785												15.1006	14.5746	12.9102	14.9802	14.8809	14.0453									17.4385	16.5827	20.3376
	240								25.6732	27.2051	28.9137												19.867	17.3209	18.2134	27.5099	13.4233	15.0286									19.954	27.3726	23.9404
	280								23.7678	27.1485	15.3689												18.8597	19.2912	26.0577	29.7245	17.8956	19.7007									16.7036	22.3838	26.8631
	300								39.1866	53.0593	20.6597												31.8717	26.2604	33.3045	41.0391	22.5812	25.6454									22.8517	29.7177	28.4347
	320								37.7315	33.9927	19.9802												28.4427	36.9659	37.5832	46.047	35.0834	35.5754									25.2877	26.3717	23.6541
	350								51.5755	40.701	26.5211												47.2259	43.6148	19.9962	59.44	39.056	46.9601									26.6184	38.7029	28.1569
	380																						57.314	58.8343	61.9255	70.5217	42.9429	44.9941
	420								49.2285	40.9968	33.1746												66.9735	47.3968	59.3621	91.3055	50.7755	64.0238									36.2821	43.8828	30.2226
	450								60.734	47.0761	42.0371												77.1535	86.4976	58.2058	106.213	43.1895	71.948									39.9108	37.5249	44.7657
	500								68.3704	43.6748	52.2916												78.5312	67.4047	88.2723	120.493	64.9236	89.8685									48.7305		48.0277
	600								60.8891	60.7663	45.0072												127.763	68.1672	188.263	137.496	85.5641	90.8649									47.0438	50.6881
ii	0	0	0	0					0	0	0	0	0	0		0	0	0					0	0	0					0	0	0					0	0	0	0	0	0
	10	1	1	1					1	1	1	1	1	1		1	1	1					1	1	1					1	1	1					1	1	1	1	1	1
	20	2.26476	1.92774	1.90242					1.21605	1.16922	3.16442	2.70939	2.86822	3.30537		2.35437	2.01425	1.87623					2.20145	1.96388	1.86435					2.33827	2.25027	2.31278					1.82286	2.53851	3.50324	2.8838	2.73338	1.44792
	40	4.30015	4.399	4.39124					2.66823	3.08857	6.90604	3.08972	5.20393	3.8021		3.78773	4.55125	3.99425					4.14631	4.20239	3.61795					4.1256	3.75023	4.47213					3.71418	5.76179	6.1143		5.96974
	60	5.56381	6.3292	6.06768					6.01853	3.79811	8.71909	11.1951	12.8373	6.66395		6.291	5.94531	5.81854					6.18949	5.805	5.81928					6.66042	7.24315	5.45084					7.78468	8.63525	7.81254	9.44727	6.94005	9.53343
	80	6.40325	8.07765	6.43745					10.9725	5.18634	11.9551	7.70676	20.9363	9.61247		10.2895	8.25657	8.29975					8.30161	7.4255	7.4325					10.0752	7.34585	7.14387					9.86567	11.8273	8.01064		7.5695	8.89754
	100	9.0879	11.2272	8.63534					12.4366	7.68243	11.5882	10.7159	17.484	8.77692		13.6274	10.451	9.46667					10.0216	10.1297	8.28827					11.2205	10.3555	10.1964					10.1793	10.1652	9.20465	12.6831	10.1012	12.9346
	140	13.491	13.6945	8.95721					13.9682	8.51045	14.7145	9.99318	23.5512	11.0832		15.2905	13.6368	9.96839					11.3509	14.9711	10.9675					15.2018	18.1878	13.1729					12.1379	16.0135	11.9366	13.832	13.5099	14.2273
	180	17.8303	17.4446	13.5308					19.4673	17.7019	19.1638	15.9172	25.2312	11.0013		18.0288	15.6022	16.5077					15.85	17.9432	15.2552					18.4773	17.0172	17.0645					14.0027	13.7264	14.5249	12.2175	12.641	13.397
	200	20.3583	19.1684	13.3125					21.1403	10.5763	25.5048	15.4876	19.766	13.8779		23.0843	17.6301	15.4359					14.3491	20.0235	16.8969					18.3491	20.1429	18.3367					14.768	19.2777	17.3928	15.1802	16.7964	17.3702
	240	20.3817	26.9892	17.7618					22.8192		19.1066		21.1403	23.2725		29.5429	25.2218	25.8999					25.1197	24.5852	20.9405					29.2628	26.6043	21.2137					14.9689	17.3828	21.3082	19.4443	16.7873	23.1163
	280	25.7512	31.4874	19.6493					30.33	25.7797	30.9798		22.5419	25.7797		25.8036	29.4254	29.6694					27.7835	28.6828	23.9397					27.6016	31.0384	25.9985					24.5405	25.3084	16.738	25.2518	19.5064	24.3496
	300	24.317	29.8074	22.7276					44.7126		38.1506	21.2888	30.1343	28.2299		25.6942	29.2591	34.3537					29.2776	29.6251	26.7724					32.7313	28.6587	26.9976					21.05	33.8364	25.1902	18.103	19.5119	21.9022
	320	28.9098	32.4399	28.117					35.714	37.6239			38.4164	38.6689		35.0643	24.5328	26.4824					36.5547	30.8487	31.6653					29.4144	32.0988	27.7257					28.7167	28.1851	31.4536	24.375	22.6284	34.9107
	350	28.9401	34.303	30.9458					35.153	43.5631	37.6239	34.1276	41.5631			39.8419	32.5868	36.4705					35.8389	32.4962	35.4496					38.5911	35.3792	31.8713					27.7435	32.7572	19.5064	28.0782	20.3777	30.1523
	380	38.5194	39.1307	30.9245					50.6348	53.58	25.0211	35.9977	54.58	39.6574		41.2195	33.277	31.3276					35.1698	38.948	33.543					39.0644	37.4859	31.0599					36.1383	31.3062	19.8032	24.3496	27.7608
	420	44.0712	38.8075	39.2285					43.0629	39.6689	44.2023		38.6689	46.62		36.4168	35.1306	39.1179					29.3563	35.3313	38.4936					38.7778	40.4303	34.6669					29.2545	27.9996	35.938	28.1362	35.8955	27.0068
	450	41.5929	33.0305	39.829					45.6316		42.0798	43.4164		46.5936		52.7057	39.338	41.5015					43.1356	40.5276	35.878					36.2438	43.0985	35.0558					33.0294	26.6645	29.7776	30.362	27.765	29.262
	500	42.283	39.509	37.8494					51.9355	46.5936		50.101	43.4164			51.5698	37.0259	41.803					43.6743	49.9758	43.648					37.4859	41.6059	40.3765					34.9107	28.2082	30.5329	31.4536	33.0196	31.957
	600	45.9718	46.8045	40.2917						41.0885	57.5474	56.1744	42.9629	39.609		57.5758	46.7488	47.4883					47.2156	50.5276	40.8878						37.4859	43.997					37.5964	35.1703	32.3364	36.1383	31.4124	27.7608
iii	0	0	0	0	0	0	0
	10	1	1	1	1	1	1
	20	0.496355	1.01625	0.71057	0.822061	1.80656	1.17615
	40	1.43201	3.09929	3.65584	1.92451	3.17584	4.00108
	60	3.00701	4.6752	4.60584	3.17933	4.92901	5.96007
	80	5.9239	8.59279	5.86499	5.89614	7.85489	6.258
	100	7.63772	7.53041	14.1977	8.611	14.4087	10.4639
	140	5.97124	5.08435	13.6752	6.71293	11.2265	9.611
	180	9.67796	13.1453	10.5876	11.4126	19.2979	16.7129
	200	5.4731	18.8925		12.4008	24.8925
	240	15.4731	27.5739	37.6781	12.3815	33.1735	32.4598
	280	13.1181	14.4997	15.6752	14.5396	16.4008	29.3288
	300	31.8318	36.7339	21.1984	26.4008	10.6823	14.8925
	320	36.2463	10.6341	28.1252	29.0243	16.9637	22.0528
	350	33.038	18.9724		27.6562	34.161	21.8318
	380	28.1614	36.5158	23.0798	30.5171	46.4817
	420		36.4625	56.6562		54.6562	38.7696
	450	47.3219	30.2693	53.4114	36.3795	55.4114	33.791
	500	32.9233	45.4114	44.4817	21.6854	31.8014
	600	48.7696		55.6562			48.7696
iv	0	See source data Figure 2							See source data Figure 2							See source data Figure 1							See source data Figure 1							See source data Figure 1							See source data Figure 1
	10
	20
	40
	60
	80
	100
	140
	180
	200
	240
	280
	300
	320
	350
	380
	420
	450
	500
	600
v	0	0	0	0	0	0	0		0	0	0	0	0	0									0	0	0	0	0	0									0	0	0	0	0	0
	10	1	1	1	1	1	1		1	1	1	1	1	1									1	1	1	1	1	1									1	1	0.5	1	1	1
	20	2.14412	2.51979	1.52703	2.69309	1.99107	1.96615		2.73409	1.0966	1.86083	2.09951	1.67583	1.91265									1.51041	2.70435	2.20657	2.36102	1.56827	1.76188									3.68499	6.22415	5.78605	3.64783	3.71159	6.83386
	40	3.80658	3.10888	3.93284	5.45015	2.77383	4.44044		2.67424	2.81185	2.58973	3.84167	3.27692										3.82446	5.33057	4.32828	4.11792	3.01817	3.3498									5.68982	8.80116	9.77562	13.5323	8.62649	16.1019
	60	6.75607	5.48096	4.96251		5.48186	5.65098		4.05976		6.4743	4.09446	5.20311	4.84167									5.68226	7.41167	6.66614	7.64991	3.87104	4.89504									12.1426	14.5512	20.4017	18.0955	14.729	18.0616
	80	8.39058	9.20294	7.78688	14.9002	7.75884	6.50659		5.52737	7.78265	7.51094	7.59359	6.20921	5.09446									5.88954	9.83865	8.41738	9.43585	5.58497	7.93668									25.43	39.8986	27.7975	34.9554	27.4057	40.8289
	100	11.024	6.6482	10.3988	15.6762	10.2912	8.59594		8.01656	9.3569	10.3957	7.51394	7.02735	8.05909									7.77545	11.8052	10.5517	12.0645	7.79975	8.67613									37.9868	58.2927	53.6703	39.5257	40.4928	60.4088
	140	15.3327	11.6426	12.4693		13.793	13.5354		11.2109	14.4468	12.7975	9.18024	8.62196	12.8675									11.309	16.6307	11.6149	17.7807	9.40493	13.9048									52.8272	61.808	61.7737	67.664	6.11509	85.8174
	180	17.3873	13.7603	17.5569	17.1047	19.6738	16.0216			17.6711	19.6694	15.6567	14.2423	14.4911									15.9921	21.3311	16.2794	22.4076	12.2712	16.6751									73.0185	168.394	81.8594	108.758	70.0381	131.805
	200	21.5674	19.0951	20.5792	25.2753	21.2104	18.2201		15.2498	19.6708	14.2706	19.386	18.176	16.9212									19.8687	22.4768	15.2943	25.393	14.1401	15.5818									87.7189	119.753	112.072	139.11	79.4155	144.733
	240	25.5798	28.3849	20.1559	23.2506	22.9147	26.2439		19.6897	19.7088	20.6754	24.6222	22.8777	22.1249									18.4399	27.9334	25.3386	29.1959	17.2302	26.9643									85.5727	167.646	128.002	104.502	123.54	189.143
	280	31.6105	22.7837	25.7942	33.943	30.5052	21.764		17.5863	25.6795	28.0597	22.6369	23.6081										20.3605	34.3411	29.9569	33.9543	17.614	26.942									152.875	41.0972	170.039	117.643	146.462	140.929
	300	30.3316	31.8125	26.9039	30.1279	32.5957	29.8083		25.1492	29.5405	30.2855	26.6923	28.9031	24.1573									27.2578	31.1755	33.3197	44.3228	18.707	23.5									141.123	197.04	190.056	162.014	114.142	161.911
	320	31.007	29.2671	31.7234	30.9137	30.9272	30.2702		29.7226	33.3327	34.8016	27.1036	25.1868	27.8687									31.2193	36.6335	33.1368	40.2596	21.3021	29.4215									152.244	146.411	201.121	138.999	183.722	261.039
	350	36.8885	40.681	29.5541	36.3336	29.5466	36.6816		29.3743	38.023	39.638	29.7249	29.5129	30.8129									29.2394	39.2701	32.1654	40.9486	22.6419	32.8741									200.026	228.551	236.766	201.405	25.4265	301.227
	380	40.0371	38.3397	38.9989	32.936	29.5253	29.1607		35.3674	30.8126	39.7854	30.8353	30.4859	32.9194									33.1889	38.2049	38.4277	43.3295	30.6397	33.4117									235.381	183.991	219.626	170.347	234.517	424.776
	420	48.6666	41.9362	45.249	43.4535	37.5753	35.9828		31.4856		34.3601	30.7869	29.4316	34.5884									39.3403	50.4503	37.0922	54.6606	28.815	37.4376									240.204	287.149	272.053	249.807	197.257	260.931
	450	42.5147	42.4132	44.1718	43.6013	38.1526	40.5889		35.8514	37.9412	45.3891	45.5564	36.2096	37.1189									35.5154	47.2141	44.9721	53.7175	31.6051	34.0537									289.849	332.976	264.287	350.095	256.462	361.519
	500	44.343	45.8536	46.6284		52.7287	47.0922		37.7678	38.9487	46.5625	37.2559		46.5625									39.9641	52.9589	51.1003	50.0762	35.3912	40.5121									281.237	354.317	271.061	243.748	280.512	396.5
	600	46.6816	54.2828	50.1471	59.5018	41.0888	50.279		43.0707	51.0099	47.8687	39.4386	48.6642										49.939		53.8394		38.7014	44.9589									207.79	306.593	428.253	256.531	243.356	461.202

## Sheet: graphs
Panel A&B		SctW/CepL/SepD - Ca							SctW/CepL/SepD + Ca							SctA/CesAB - Ca							SctA/CesAB + Ca							Tir/CesT - Ca							Tir/CesT + Ca
i
ii
iii
iv
		See source data Figure 2							See source data Figure 2							See source data Figure 1							See source data Figure 1							See source data Figure 1							See source data Figure 1
v
