# Supplementary material for: Calcium controls type III secretion switch through an SctV-SctW interplay
Source: Front Microbiol. 2026 May 19;17:1800077. doi: 10.3389/fmicb.2026.1800077 (PMC13231503; doi:10.3389/fmicb.2026.1800077)
Supplement: Supplementary file 5 [file Supplementary_file_4.xlsx]

## Sheet: values
Panel D	Concentration	SctW/CepL/SepD - Ca				SctW/CepL/SepD + Ca				SctA/CesAB - Ca				SctA/CesAB + Ca				Tir/CesT - Ca				Tir/CesT + Ca
		1	2	3		1	2	3		1	2	3		1	2	3		1	2	3		1	2	3	repeats
SctVwt	0	See source data Figure 2				See source data Figure 2				See source data Figure 1				See source data Figure 1				See source data Figure 1				See source data Figure 1
	10
	20
	40
	60
	80
	100
	140
	180
	200
	240
	280
	300
	320
	350
	380
	420
	450
	500
	600
SctV(E489D)	0	0	0	0		0	0	0		0	0	0		0	0	0		0	0	0		0	0	0
	10	1	1	1		1	1	1		1	1	1		1	1	1		1	1	1		1	1	1
	20	2.51656	1.83026	2.21635		1.88919	2.36832	1.58007		6.5028	1.71565	2.05384		1.547	2.32787	2.07323		1.43867	1.27104	3.09435		3.49397	3.31163	1.70712
	40	4.71629	3.55034	4.58725		3.91991	4.90467	4.28107		10.2346	2.26674	4.44033		9.02928	5.47787	6.04368		2.34224	4.17528	5.19727		6.18456	5.20532	4.60977
	60	7.75584	5.09795	9.43754		6.03622	8.17952	5.61071		14.253	5.51135	10.5425		15.6425	13.0691	8.43888		4.49956	6.2553	11.5348		14.669	8.96817	7.04436
	80	6.23391	4.9462	10.6579		15.1993	9.28342	8.71387			7.31592	8.99037		17.1873	13.5867	11.8886		12.8591	10.267	7.73618		11.6462	11.2604	16.2779
	100	8.04552	12.5743	9.06648		10.4678	10.9645	9.18548		24.0082	11.4894	15.4256		11.2399	20.508	12.7055		16.7259	7.19145	11.8925		20.6721	15.6857	18.2937
	140	10.4782	13.1746	15.4213		13.7131	22.1592	16.5093		17.9468	10.1054	12.4865		15.27	15.2375	15.189		9.15234	19.289	18.7243		26.8877	22.8216	15.3858
	180	16.6216	10.4735	22.4124		11.3264	26.0614	19.9036		23.6393	11.6019	23.2779		19.4545	15.1875	17.4693		18.0824	19.0548	26.4439		25.8164	33.342	30.1113
	200	22.3635	13.5416	24.5423		15.4693	25.6746	23.5481		26.2547	23.86	18.4621		24.5761	20.2263	14.7995		21.8461	19.2663	23.8		41.5788	33.3008	37.1615
	240	30.2391	19.3554	30.0558		23.3493	30.8609	25.875		18.1349	22.86			29.4545	21.3897	24.556		23.8856	18.5234	25.1132		47.1242	30.7101	34.9523
	280	28.6158	31.1057	29.8304		23.0139	36.8163	32.8378		20.1102	19.2299	24.0082		27.6233	26.6213	31.1365		24.6452	19.4334	29.6251		32.3308		39.1069
	300	36.9858	19.7603	29.7014		27.1215	32.2886	36.2999		24.5612	18.5947	28.1349		22.8149		23.1349		22.9982	24.6957	28.0752		50.1113	40.0036	48.8721
	320	37.1058	28.7026	32.0687		29.8648	38.1829	37.1164		26.1986	28.0761	23.5637		26.2592	23.2418	23.197		23.2797	23.9828	29.9341		48.2947	46.2469	54.8858
	350	23.093	29.4999	35.0815		25.7551	34.6697	39.0806		25.6051	29.1349	22.7647		28.0647	30.5993	21.1042		33.8	29.8627	27.1226		52.2549	52.3308	49.6791
	380	22.7919	33.8801	34.4176		31.4648	31.6343	38.9951		26.2779	33.5637	21.6555		26.2886	25.5636	18.4385		38.3714	33.8253	37.2669		54.3105	65.9697	51.5788
	420	32.5715	24.954	40.0569		29.3299	39.7542	38.9095		28.0761	24.5613	34.6052		23.6193	31.4374	21.0479		35.88	38.7045	40.066		68.0979	58.6975	53.1069
	450	34.6313	28.9453	38.5443		41.2933	39.1431	42.8013		26.0923	32.7843				31.6717	29.4545		34.4391	37.0653			69.6844	57.1242	68.8043
	500	32.7389	43.2634	38.1442		32.6989	36.6007	40.3174		32.7745	35.8255	28.7745		36.6213	30.3834	24.0966		35.4137	39.9133	42.767		64.3165	69.6037	57.812
	600	39.6826	33.2378	34.6138		34.471	40.2365	34.3935		27.6393	30.0403	23.6393		33.135	30.6576	28.4487		47.2768	37.5249	46.7745		75.5089	68.0979	67.2875

## Sheet: graphs
Panel D		SctW/CepL/SepD - Ca							SctW/CepL/SepD + Ca							SctA/CesAB - Ca							SctA/CesAB + Ca							Tir/CesT - Ca							Tir/CesT + Ca
SctVwt		See source data Figure 2							See source data Figure 2							See source data Figure 1							See source data Figure 1							See source data Figure 1							See source data Figure 1
SctV(E489D)
