# Supplementary material for: Calcium controls type III secretion switch through an SctV-SctW interplay
Source: Front Microbiol. 2026 May 19;17:1800077. doi: 10.3389/fmicb.2026.1800077 (PMC13231503; doi:10.3389/fmicb.2026.1800077)
Supplement: Supplementary file 6 [file Table_1.xlsx]

## Sheet: HDX-Summary table
TABLE S1
	SctW + Ca	SctW - Ca	SctV-CD +Ca	SctV-CD -Ca	SctV(E489D)-CD +Ca
HDX reaction details	25 mM Tris-HCl pH8.0, 25 mM KCl, pDread = 7.59, plus 5 mM CaCl2	25 mM Tris-HCl pH8.0, 25 mM KCl, pDread = 7.59, plus 0.1 mM EGTA	25 mM Tris-HCl pH8.0, 25 mM KCl, pDread = 7.59 plus 5 mM CaCl2	25 mM Tris-HCl pH8.0, 25 mM KCl, pDread = 7.59 plus 0.1 mM EGTA	25 mM Tris-HCl pH8.0, 25 mM KCl, pDread = 7.59 plus 5 mM CaCl2
Temperature	30C
HDX time (min) in 90% D2O	0.167, 1, 10, 100
HDX controls	Fully Deuterated (FD)- 100% D-uptake
Back-exchange (mean / IQR)	20-45% depending on peptide composition (average 28%)
# of Peptides	98		99		104
Sequence coverage	0.972		98.5%		1
Average peptide length / Redundancy	11.37 / 3.26		11.94 / 3.51		11.40 / 3.47
Protease	Nepenthesin 2
Replicates (biological or technical)	2 biological with 3 technical each
Repeatability (average standard deviation)	0.09	0.08	0.05	0.06	0.04
Table Sheet	A	B	C	D	E

## Sheet: A. SctW + Ca
Protein	Start	End	Sequence	Peptide mass (Da)	HDX time (min)	D-Uptake	Std Dev
SctW WT + Ca	2	15	ANGIEFNQNPASVF	1507.72	FD	6.5455	0.123693
SctW WT + Ca	2	15	ANGIEFNQNPASVF	1507.72	0.167	6.25084	0.160952
SctW WT + Ca	2	15	ANGIEFNQNPASVF	1507.72	1	6.26011	0.189547
SctW WT + Ca	2	15	ANGIEFNQNPASVF	1507.72	10	6.37706	0.178867
SctW WT + Ca	2	15	ANGIEFNQNPASVF	1507.72	100	6.49558	0.107201
SctW WT + Ca	2	20	ANGIEFNQNPASVFNSNSL	2022.95	FD	9.83379	0.19708
SctW WT + Ca	2	20	ANGIEFNQNPASVFNSNSL	2022.95	0.167	9.58715	0.547658
SctW WT + Ca	2	20	ANGIEFNQNPASVFNSNSL	2022.95	1	9.58682	0.594049
SctW WT + Ca	2	20	ANGIEFNQNPASVFNSNSL	2022.95	10	9.77534	0.368494
SctW WT + Ca	2	20	ANGIEFNQNPASVFNSNSL	2022.95	100	9.97502	0.220239
SctW WT + Ca	2	21	ANGIEFNQNPASVFNSNSLD	2137.98	FD	9.78359	0.130035
SctW WT + Ca	2	21	ANGIEFNQNPASVFNSNSLD	2137.98	0.167	9.35379	0.36585
SctW WT + Ca	2	21	ANGIEFNQNPASVFNSNSLD	2137.98	1	9.45168	0.193841
SctW WT + Ca	2	21	ANGIEFNQNPASVFNSNSLD	2137.98	10	9.65272	0.2093
SctW WT + Ca	2	21	ANGIEFNQNPASVFNSNSLD	2137.98	100	9.78325	0.172635
SctW WT + Ca	7	15	FNQNPASVF	1023.49	FD	3.80878	0.062254
SctW WT + Ca	7	15	FNQNPASVF	1023.49	0.167	3.66582	0.091263
SctW WT + Ca	7	15	FNQNPASVF	1023.49	1	3.64468	0.155978
SctW WT + Ca	7	15	FNQNPASVF	1023.49	10	3.73653	0.144393
SctW WT + Ca	7	15	FNQNPASVF	1023.49	100	3.75801	0.109404
SctW WT + Ca	16	24	NSNSLDFEL	1038.47	FD	4.08192	0.071271
SctW WT + Ca	16	24	NSNSLDFEL	1038.47	0.167	3.79868	0.188598
SctW WT + Ca	16	24	NSNSLDFEL	1038.47	1	3.95087	0.131977
SctW WT + Ca	16	24	NSNSLDFEL	1038.47	10	3.98048	0.189078
SctW WT + Ca	16	24	NSNSLDFEL	1038.47	100	4.06512	0.208711
SctW WT + Ca	22	29	FELESQQL	993.489	FD	3.60476	0.067193
SctW WT + Ca	22	29	FELESQQL	993.489	0.167	3.51802	0.086065
SctW WT + Ca	22	29	FELESQQL	993.489	1	3.51881	0.08746
SctW WT + Ca	22	29	FELESQQL	993.489	10	3.55492	0.100893
SctW WT + Ca	22	29	FELESQQL	993.489	100	3.58313	0.115373
SctW WT + Ca	25	32	ESQQLTQK	961.495	FD	3.9055	0.057406
SctW WT + Ca	25	32	ESQQLTQK	961.495	0.167	3.74068	0.09763
SctW WT + Ca	25	32	ESQQLTQK	961.495	1	3.7716	0.122523
SctW WT + Ca	25	32	ESQQLTQK	961.495	10	3.82569	0.1248
SctW WT + Ca	25	32	ESQQLTQK	961.495	100	3.81433	0.153005
SctW WT + Ca	25	48	ESQQLTQKNSSNTSSPLINLQNEL	2673.33	FD	12.0821	0.268442
SctW WT + Ca	25	48	ESQQLTQKNSSNTSSPLINLQNEL	2673.33	0.167	8.42501	0.410965
SctW WT + Ca	25	48	ESQQLTQKNSSNTSSPLINLQNEL	2673.33	1	9.78618	0.236869
SctW WT + Ca	25	48	ESQQLTQKNSSNTSSPLINLQNEL	2673.33	10	11.6116	0.226016
SctW WT + Ca	25	48	ESQQLTQKNSSNTSSPLINLQNEL	2673.33	100	11.908	0.161566
SctW WT + Ca	30	47	TQKNSSNTSSPLINLQNE	1974.97	FD	7.76809	0.158245
SctW WT + Ca	30	47	TQKNSSNTSSPLINLQNE	1974.97	0.167	4.88781	0.242076
SctW WT + Ca	30	47	TQKNSSNTSSPLINLQNE	1974.97	1	5.86357	0.179418
SctW WT + Ca	30	47	TQKNSSNTSSPLINLQNE	1974.97	10	7.45598	0.218781
SctW WT + Ca	30	47	TQKNSSNTSSPLINLQNE	1974.97	100	7.67081	0.199609
SctW WT + Ca	33	48	NSSNTSSPLINLQNEL	1730.86	FD	7.43533	0.09662
SctW WT + Ca	33	48	NSSNTSSPLINLQNEL	1730.86	0.167	4.05294	0.311886
SctW WT + Ca	33	48	NSSNTSSPLINLQNEL	1730.86	1	5.38138	0.233781
SctW WT + Ca	33	48	NSSNTSSPLINLQNEL	1730.86	10	7.12641	0.185865
SctW WT + Ca	33	48	NSSNTSSPLINLQNEL	1730.86	100	7.3885	0.112823
SctW WT + Ca	48	56	LAMITSSSL	922.491	FD	4.99077	0.081619
SctW WT + Ca	48	56	LAMITSSSL	922.491	0.167	4.68589	0.309641
SctW WT + Ca	48	56	LAMITSSSL	922.491	1	4.77788	0.122895
SctW WT + Ca	48	56	LAMITSSSL	922.491	10	4.8885	0.257309
SctW WT + Ca	48	56	LAMITSSSL	922.491	100	4.95161	0.139694
SctW WT + Ca	49	56	AMITSSSL	809.407	FD	3.93588	0.064296
SctW WT + Ca	49	56	AMITSSSL	809.407	0.167	3.84709	0.187022
SctW WT + Ca	49	56	AMITSSSL	809.407	1	3.84164	0.179251
SctW WT + Ca	49	56	AMITSSSL	809.407	10	3.91179	0.17148
SctW WT + Ca	49	56	AMITSSSL	809.407	100	3.91087	0.139949
SctW WT + Ca	49	59	AMITSSSLSET	1126.53	FD	6.09124	0.105907
SctW WT + Ca	49	59	AMITSSSLSET	1126.53	0.167	5.87821	0.418496
SctW WT + Ca	49	59	AMITSSSLSET	1126.53	1	5.87591	0.357319
SctW WT + Ca	49	59	AMITSSSLSET	1126.53	10	6.13201	0.24435
SctW WT + Ca	49	59	AMITSSSLSET	1126.53	100	6.15678	0.279185
SctW WT + Ca	57	63	SETIEGL	748.372	FD	3.35797	0.031826
SctW WT + Ca	57	63	SETIEGL	748.372	0.167	3.0846	0.081233
SctW WT + Ca	57	63	SETIEGL	748.372	1	3.24025	0.091244
SctW WT + Ca	57	63	SETIEGL	748.372	10	3.31686	0.113893
SctW WT + Ca	57	63	SETIEGL	748.372	100	3.33217	0.129927
SctW WT + Ca	64	70	SLGYRKG	780.436	FD	2.94676	0.074636
SctW WT + Ca	64	70	SLGYRKG	780.436	0.167	2.81391	0.11356
SctW WT + Ca	64	70	SLGYRKG	780.436	1	2.80645	0.096522
SctW WT + Ca	64	70	SLGYRKG	780.436	10	2.84498	0.10288
SctW WT + Ca	64	70	SLGYRKG	780.436	100	2.82866	0.122919
SctW WT + Ca	64	74	SLGYRKGSARK	1222.7	FD	4.53959	0.134439
SctW WT + Ca	64	74	SLGYRKGSARK	1222.7	0.167	4.38837	0.124616
SctW WT + Ca	64	74	SLGYRKGSARK	1222.7	1	4.40118	0.11044
SctW WT + Ca	64	74	SLGYRKGSARK	1222.7	10	4.41052	0.10074
SctW WT + Ca	64	74	SLGYRKGSARK	1222.7	100	4.47077	0.14131
SctW WT + Ca	64	83	SLGYRKGSARKEEEGTTIEK	2239.17	FD	9.07843	0.199301
SctW WT + Ca	64	83	SLGYRKGSARKEEEGTTIEK	2239.17	0.167	8.79766	0.552958
SctW WT + Ca	64	83	SLGYRKGSARKEEEGTTIEK	2239.17	1	8.78876	0.395677
SctW WT + Ca	64	83	SLGYRKGSARKEEEGTTIEK	2239.17	10	8.70548	0.341513
SctW WT + Ca	64	83	SLGYRKGSARKEEEGTTIEK	2239.17	100	8.82166	0.337488
SctW WT + Ca	64	84	SLGYRKGSARKEEEGTTIEKL	2352.25	FD	9.20523	0.262564
SctW WT + Ca	64	84	SLGYRKGSARKEEEGTTIEKL	2352.25	0.167	8.81703	0.3288
SctW WT + Ca	64	84	SLGYRKGSARKEEEGTTIEKL	2352.25	1	9.16938	0.209933
SctW WT + Ca	64	84	SLGYRKGSARKEEEGTTIEKL	2352.25	10	9.19423	0.343529
SctW WT + Ca	64	84	SLGYRKGSARKEEEGTTIEKL	2352.25	100	9.30109	0.214505
SctW WT + Ca	66	84	GYRKGSARKEEEGTTIEKL	2152.14	FD	7.993	0.138754
SctW WT + Ca	66	84	GYRKGSARKEEEGTTIEKL	2152.14	0.167	7.40463	0.326284
SctW WT + Ca	66	84	GYRKGSARKEEEGTTIEKL	2152.14	1	7.78675	0.133373
SctW WT + Ca	66	84	GYRKGSARKEEEGTTIEKL	2152.14	10	7.85784	0.174021
SctW WT + Ca	66	84	GYRKGSARKEEEGTTIEKL	2152.14	100	7.92991	0.168039
SctW WT + Ca	70	84	GSARKEEEGTTIEKL	1647.85	FD	6.84212	0.131364
SctW WT + Ca	70	84	GSARKEEEGTTIEKL	1647.85	0.167	6.28647	0.343896
SctW WT + Ca	70	84	GSARKEEEGTTIEKL	1647.85	1	6.65407	0.318445
SctW WT + Ca	70	84	GSARKEEEGTTIEKL	1647.85	10	6.70124	0.248905
SctW WT + Ca	70	84	GSARKEEEGTTIEKL	1647.85	100	6.57843	0.294521
SctW WT + Ca	70	87	GSARKEEEGTTIEKLLNE	2004.02	FD	8.8816	0.136133
SctW WT + Ca	70	87	GSARKEEEGTTIEKLLNE	2004.02	0.167	6.43653	0.545618
SctW WT + Ca	70	87	GSARKEEEGTTIEKLLNE	2004.02	1	7.50285	0.546033
SctW WT + Ca	70	87	GSARKEEEGTTIEKLLNE	2004.02	10	8.51295	0.295673
SctW WT + Ca	70	87	GSARKEEEGTTIEKLLNE	2004.02	100	8.62563	0.283598
SctW WT + Ca	75	83	EEEGTTIEK	1035.48	FD	3.99181	0.095898
SctW WT + Ca	75	83	EEEGTTIEK	1035.48	0.167	3.87104	0.14993
SctW WT + Ca	75	83	EEEGTTIEK	1035.48	1	3.93272	0.090784
SctW WT + Ca	75	83	EEEGTTIEK	1035.48	10	3.92541	0.087191
SctW WT + Ca	75	83	EEEGTTIEK	1035.48	100	3.9891	0.111671
SctW WT + Ca	75	84	EEEGTTIEKL	1148.57	FD	4.67506	0.077528
SctW WT + Ca	75	84	EEEGTTIEKL	1148.57	0.167	4.08342	0.117446
SctW WT + Ca	75	84	EEEGTTIEKL	1148.57	1	4.47159	0.115463
SctW WT + Ca	75	84	EEEGTTIEKL	1148.57	10	4.56828	0.092274
SctW WT + Ca	75	84	EEEGTTIEKL	1148.57	100	4.58188	0.113792
SctW WT + Ca	75	85	EEEGTTIEKLL	1261.65	FD	5.44387	0.209205
SctW WT + Ca	75	85	EEEGTTIEKLL	1261.65	0.167	4.14551	0.260457
SctW WT + Ca	75	85	EEEGTTIEKLL	1261.65	1	4.86472	0.2377
SctW WT + Ca	75	85	EEEGTTIEKLL	1261.65	10	5.30255	0.294541
SctW WT + Ca	75	85	EEEGTTIEKLL	1261.65	100	5.4221	0.236316
SctW WT + Ca	92	99	LTLTDSDK	892.462	FD	3.30874	0.069065
SctW WT + Ca	92	99	LTLTDSDK	892.462	0.167	2.17281	0.126119
SctW WT + Ca	92	99	LTLTDSDK	892.462	1	2.41175	0.104711
SctW WT + Ca	92	99	LTLTDSDK	892.462	10	3.01273	0.11694
SctW WT + Ca	92	99	LTLTDSDK	892.462	100	3.16867	0.15321
SctW WT + Ca	92	101	LTLTDSDKIK	1133.64	FD	4.61988	0.098132
SctW WT + Ca	92	101	LTLTDSDKIK	1133.64	0.167	3.52355	0.246248
SctW WT + Ca	92	101	LTLTDSDKIK	1133.64	1	3.74566	0.099332
SctW WT + Ca	92	101	LTLTDSDKIK	1133.64	10	4.35747	0.139182
SctW WT + Ca	92	101	LTLTDSDKIK	1133.64	100	4.56564	0.098303
SctW WT + Ca	92	103	LTLTDSDKIKEL	1375.77	FD	5.32048	0.117313
SctW WT + Ca	92	103	LTLTDSDKIKEL	1375.77	0.167	4.0714	0.247157
SctW WT + Ca	92	103	LTLTDSDKIKEL	1375.77	1	4.36277	0.204898
SctW WT + Ca	92	103	LTLTDSDKIKEL	1375.77	10	4.86316	0.267306
SctW WT + Ca	92	103	LTLTDSDKIKEL	1375.77	100	5.10795	0.186047
SctW WT + Ca	100	106	IKELSLK	830.535	FD	3.35952	0.045141
SctW WT + Ca	100	106	IKELSLK	830.535	0.167	3.18	0.103888
SctW WT + Ca	100	106	IKELSLK	830.535	1	3.18661	0.144881
SctW WT + Ca	100	106	IKELSLK	830.535	10	3.29684	0.133956
SctW WT + Ca	100	106	IKELSLK	830.535	100	3.30913	0.125227
SctW WT + Ca	102	120	ELSLKNSGLLEQHDPTLAM	2096.07	FD	8.41	0.119049
SctW WT + Ca	102	120	ELSLKNSGLLEQHDPTLAM	2096.07	0.167	7.42876	0.193473
SctW WT + Ca	102	120	ELSLKNSGLLEQHDPTLAM	2096.07	1	7.85249	0.122983
SctW WT + Ca	102	120	ELSLKNSGLLEQHDPTLAM	2096.07	10	8.12188	0.147461
SctW WT + Ca	102	120	ELSLKNSGLLEQHDPTLAM	2096.07	100	8.22367	0.089656
SctW WT + Ca	104	110	SLKNSGL	718.409	FD	2.4983	0.048373
SctW WT + Ca	104	110	SLKNSGL	718.409	0.167	2.2453	0.175847
SctW WT + Ca	104	110	SLKNSGL	718.409	1	2.24478	0.159955
SctW WT + Ca	104	110	SLKNSGL	718.409	10	2.40076	0.16859
SctW WT + Ca	104	110	SLKNSGL	718.409	100	2.30395	0.150903
SctW WT + Ca	104	120	SLKNSGLLEQHDPTLAM	1853.94	FD	6.91483	0.121358
SctW WT + Ca	104	120	SLKNSGLLEQHDPTLAM	1853.94	0.167	6.16933	0.153157
SctW WT + Ca	104	120	SLKNSGLLEQHDPTLAM	1853.94	1	6.4642	0.132483
SctW WT + Ca	104	120	SLKNSGLLEQHDPTLAM	1853.94	10	6.71887	0.135174
SctW WT + Ca	104	120	SLKNSGLLEQHDPTLAM	1853.94	100	6.75664	0.137037
SctW WT + Ca	107	120	NSGLLEQHDPTLAM	1525.73	FD	5.85561	0.093038
SctW WT + Ca	107	120	NSGLLEQHDPTLAM	1525.73	0.167	5.10273	0.133114
SctW WT + Ca	107	120	NSGLLEQHDPTLAM	1525.73	1	5.44256	0.118068
SctW WT + Ca	107	120	NSGLLEQHDPTLAM	1525.73	10	5.67979	0.111681
SctW WT + Ca	107	120	NSGLLEQHDPTLAM	1525.73	100	5.72664	0.116594
SctW WT + Ca	111	120	LEQHDPTLAM	1154.55	FD	3.41057	0.04963
SctW WT + Ca	111	120	LEQHDPTLAM	1154.55	0.167	2.73359	0.096238
SctW WT + Ca	111	120	LEQHDPTLAM	1154.55	1	3.0552	0.118954
SctW WT + Ca	111	120	LEQHDPTLAM	1154.55	10	3.23938	0.118913
SctW WT + Ca	111	120	LEQHDPTLAM	1154.55	100	3.26392	0.144104
SctW WT + Ca	112	120	EQHDPTLAM	1041.47	FD	3.1445	0.072453
SctW WT + Ca	112	120	EQHDPTLAM	1041.47	0.167	2.45025	0.110273
SctW WT + Ca	112	120	EQHDPTLAM	1041.47	1	2.93451	0.278972
SctW WT + Ca	112	120	EQHDPTLAM	1041.47	10	3.1626	0.177843
SctW WT + Ca	112	120	EQHDPTLAM	1041.47	100	3.15266	0.146903
SctW WT + Ca	121	132	FGNMPKGEIVAL	1275.68	FD	4.99915	0.084127
SctW WT + Ca	121	132	FGNMPKGEIVAL	1275.68	0.167	1.94825	0.071148
SctW WT + Ca	121	132	FGNMPKGEIVAL	1275.68	1	2.41402	0.023065
SctW WT + Ca	121	132	FGNMPKGEIVAL	1275.68	10	2.91829	0.082479
SctW WT + Ca	121	132	FGNMPKGEIVAL	1275.68	100	3.91552	0.069417
SctW WT + Ca	133	140	ISSLLQSK	875.52	FD	3.23347	0.081319
SctW WT + Ca	133	140	ISSLLQSK	875.52	0.167	1.66688	0.072684
SctW WT + Ca	133	140	ISSLLQSK	875.52	1	2.07974	0.054474
SctW WT + Ca	133	140	ISSLLQSK	875.52	10	2.25453	0.059878
SctW WT + Ca	133	140	ISSLLQSK	875.52	100	2.447	0.052049
SctW WT + Ca	141	149	FVKIELKKK	1132.75	FD	4.95328	0.06497
SctW WT + Ca	141	149	FVKIELKKK	1132.75	0.167	2.65497	0.125049
SctW WT + Ca	141	149	FVKIELKKK	1132.75	1	3.40639	0.065429
SctW WT + Ca	141	149	FVKIELKKK	1132.75	10	4.40001	0.085003
SctW WT + Ca	141	149	FVKIELKKK	1132.75	100	4.86562	0.06648
SctW WT + Ca	144	160	IELKKKYAKLLLDLLGE	1987.22	FD	5.9152	0.135666
SctW WT + Ca	144	160	IELKKKYAKLLLDLLGE	1987.22	0.167	1.74815	0.194402
SctW WT + Ca	144	160	IELKKKYAKLLLDLLGE	1987.22	1	1.95295	0.21118
SctW WT + Ca	144	160	IELKKKYAKLLLDLLGE	1987.22	10	2.45568	0.262868
SctW WT + Ca	144	160	IELKKKYAKLLLDLLGE	1987.22	100	3.93363	0.262251
SctW WT + Ca	158	165	LGEDDWEL	976.426	FD	2.4181	0.049253
SctW WT + Ca	158	165	LGEDDWEL	976.426	0.167	0.63765	0.0467
SctW WT + Ca	158	165	LGEDDWEL	976.426	1	0.973389	0.058817
SctW WT + Ca	158	165	LGEDDWEL	976.426	10	1.69543	0.087581
SctW WT + Ca	158	165	LGEDDWEL	976.426	100	2.35591	0.038865
SctW WT + Ca	158	167	LGEDDWELAL	1160.55	FD	4.22167	0.044917
SctW WT + Ca	158	167	LGEDDWELAL	1160.55	0.167	0.762104	0.098148
SctW WT + Ca	158	167	LGEDDWELAL	1160.55	1	1.27309	0.088155
SctW WT + Ca	158	167	LGEDDWELAL	1160.55	10	2.44812	0.223812
SctW WT + Ca	158	167	LGEDDWELAL	1160.55	100	3.7768	0.153126
SctW WT + Ca	168	174	LSWLGVG	731.409	FD	3.66818	0.045183
SctW WT + Ca	168	174	LSWLGVG	731.409	0.167	1.04431	0.085196
SctW WT + Ca	168	174	LSWLGVG	731.409	1	1.68609	0.099067
SctW WT + Ca	168	174	LSWLGVG	731.409	10	2.49742	0.078932
SctW WT + Ca	168	174	LSWLGVG	731.409	100	2.98495	0.081374
SctW WT + Ca	168	176	LSWLGVGEL	973.535	FD	4.61032	0.055133
SctW WT + Ca	168	176	LSWLGVGEL	973.535	0.167	1.90675	0.041737
SctW WT + Ca	168	176	LSWLGVGEL	973.535	1	2.63963	0.073061
SctW WT + Ca	168	176	LSWLGVGEL	973.535	10	3.46839	0.11233
SctW WT + Ca	168	176	LSWLGVGEL	973.535	100	3.91251	0.077996
SctW WT + Ca	168	185	LSWLGVGELNQEGIQKIK	2012.12	FD	10.7425	0.394413
SctW WT + Ca	168	185	LSWLGVGELNQEGIQKIK	2012.12	0.167	6.24767	0.200046
SctW WT + Ca	168	185	LSWLGVGELNQEGIQKIK	2012.12	1	7.41183	0.2552
SctW WT + Ca	168	185	LSWLGVGELNQEGIQKIK	2012.12	10	8.98686	0.264036
SctW WT + Ca	168	185	LSWLGVGELNQEGIQKIK	2012.12	100	10.0404	0.185795
SctW WT + Ca	169	176	SWLGVGEL	860.451	FD	3.60521	0.033223
SctW WT + Ca	169	176	SWLGVGEL	860.451	0.167	1.66856	0.048503
SctW WT + Ca	169	176	SWLGVGEL	860.451	1	2.31779	0.044282
SctW WT + Ca	169	176	SWLGVGEL	860.451	10	3.01392	0.079495
SctW WT + Ca	169	176	SWLGVGEL	860.451	100	3.23188	0.072877
SctW WT + Ca	175	183	ELNQEGIQK	1058.55	FD	4.31802	0.107016
SctW WT + Ca	175	183	ELNQEGIQK	1058.55	0.167	3.91057	0.099513
SctW WT + Ca	175	183	ELNQEGIQK	1058.55	1	4.20811	0.196741
SctW WT + Ca	175	183	ELNQEGIQK	1058.55	10	4.20158	0.170801
SctW WT + Ca	175	183	ELNQEGIQK	1058.55	100	4.1432	0.213761
SctW WT + Ca	177	183	NQEGIQK	816.421	FD	3.2997	0.038238
SctW WT + Ca	177	183	NQEGIQK	816.421	0.167	2.92198	0.088752
SctW WT + Ca	177	183	NQEGIQK	816.421	1	3.25155	0.111641
SctW WT + Ca	177	183	NQEGIQK	816.421	10	3.25308	0.098239
SctW WT + Ca	177	183	NQEGIQK	816.421	100	3.25562	0.116461
SctW WT + Ca	177	185	NQEGIQKIK	1057.6	FD	4.768	0.054182
SctW WT + Ca	177	185	NQEGIQKIK	1057.6	0.167	2.96429	0.107561
SctW WT + Ca	177	185	NQEGIQKIK	1057.6	1	3.38189	0.14039
SctW WT + Ca	177	185	NQEGIQKIK	1057.6	10	3.98237	0.112697
SctW WT + Ca	177	185	NQEGIQKIK	1057.6	100	4.64369	0.166655
SctW WT + Ca	177	186	NQEGIQKIKK	1185.69	FD	5.3611	0.088677
SctW WT + Ca	177	186	NQEGIQKIKK	1185.69	0.167	3.04172	0.09374
SctW WT + Ca	177	186	NQEGIQKIKK	1185.69	1	3.46666	0.074102
SctW WT + Ca	177	186	NQEGIQKIKK	1185.69	10	4.4204	0.135984
SctW WT + Ca	177	186	NQEGIQKIKK	1185.69	100	5.25059	0.082919
SctW WT + Ca	177	187	NQEGIQKIKKL	1298.78	FD	5.98976	0.082752
SctW WT + Ca	177	187	NQEGIQKIKKL	1298.78	0.167	2.97643	0.10623
SctW WT + Ca	177	187	NQEGIQKIKKL	1298.78	1	3.42133	0.03769
SctW WT + Ca	177	187	NQEGIQKIKKL	1298.78	10	4.44319	0.137189
SctW WT + Ca	177	187	NQEGIQKIKKL	1298.78	100	5.57445	0.06603
SctW WT + Ca	188	203	YEKAKDEDSENGASLL	1768.82	FD	6.43108	0.087051
SctW WT + Ca	188	203	YEKAKDEDSENGASLL	1768.82	0.167	3.67531	0.182189
SctW WT + Ca	188	203	YEKAKDEDSENGASLL	1768.82	1	4.27995	0.104374
SctW WT + Ca	188	203	YEKAKDEDSENGASLL	1768.82	10	5.32885	0.172577
SctW WT + Ca	188	203	YEKAKDEDSENGASLL	1768.82	100	6.04657	0.142996
SctW WT + Ca	188	204	YEKAKDEDSENGASLLD	1883.85	FD	6.94518	0.209146
SctW WT + Ca	188	204	YEKAKDEDSENGASLLD	1883.85	0.167	3.93028	0.183049
SctW WT + Ca	188	204	YEKAKDEDSENGASLLD	1883.85	1	4.83568	0.207524
SctW WT + Ca	188	204	YEKAKDEDSENGASLLD	1883.85	10	5.99276	0.249463
SctW WT + Ca	188	204	YEKAKDEDSENGASLLD	1883.85	100	6.78284	0.187414
SctW WT + Ca	191	203	AKDEDSENGASLL	1348.62	FD	4.41365	0.097989
SctW WT + Ca	191	203	AKDEDSENGASLL	1348.62	0.167	3.09924	0.098701
SctW WT + Ca	191	203	AKDEDSENGASLL	1348.62	1	3.58048	0.129334
SctW WT + Ca	191	203	AKDEDSENGASLL	1348.62	10	4.21514	0.154305
SctW WT + Ca	191	203	AKDEDSENGASLL	1348.62	100	4.3555	0.196843
SctW WT + Ca	193	202	DEDSENGASL	1036.41	FD	3.30565	0.0734
SctW WT + Ca	193	202	DEDSENGASL	1036.41	0.167	2.66593	0.097912
SctW WT + Ca	193	202	DEDSENGASL	1036.41	1	3.04445	0.14302
SctW WT + Ca	193	202	DEDSENGASL	1036.41	10	3.16265	0.164727
SctW WT + Ca	193	202	DEDSENGASL	1036.41	100	3.22266	0.093123
SctW WT + Ca	193	203	DEDSENGASLL	1149.49	FD	3.91072	0.086776
SctW WT + Ca	193	203	DEDSENGASLL	1149.49	0.167	2.64936	0.084481
SctW WT + Ca	193	203	DEDSENGASLL	1149.49	1	3.0858	0.076849
SctW WT + Ca	193	203	DEDSENGASLL	1149.49	10	3.72485	0.134952
SctW WT + Ca	193	203	DEDSENGASLL	1149.49	100	3.80185	0.119682
SctW WT + Ca	193	204	DEDSENGASLLD	1264.52	FD	4.22357	0.208171
SctW WT + Ca	193	204	DEDSENGASLLD	1264.52	0.167	2.59772	0.098411
SctW WT + Ca	193	204	DEDSENGASLLD	1264.52	1	3.24544	0.121084
SctW WT + Ca	193	204	DEDSENGASLLD	1264.52	10	3.95443	0.172928
SctW WT + Ca	193	204	DEDSENGASLLD	1264.52	100	4.01857	0.209778
SctW WT + Ca	209	217	IKDLPEREK	1127.64	FD	3.34208	0.129764
SctW WT + Ca	209	217	IKDLPEREK	1127.64	0.167	2.05998	0.096633
SctW WT + Ca	209	217	IKDLPEREK	1127.64	1	2.31195	0.052339
SctW WT + Ca	209	217	IKDLPEREK	1127.64	10	2.9279	0.09123
SctW WT + Ca	209	217	IKDLPEREK	1127.64	100	3.21232	0.094978
SctW WT + Ca	209	220	IKDLPEREKHLK	1505.88	FD	3.39913	0.084758
SctW WT + Ca	209	220	IKDLPEREKHLK	1505.88	0.167	1.52291	0.202476
SctW WT + Ca	209	220	IKDLPEREKHLK	1505.88	1	1.72132	0.172094
SctW WT + Ca	209	220	IKDLPEREKHLK	1505.88	10	2.27911	0.18236
SctW WT + Ca	209	220	IKDLPEREKHLK	1505.88	100	2.9344	0.17509
SctW WT + Ca	209	226	IKDLPEREKHLKVIIRAL	2171.34	FD	8.02653	0.090961
SctW WT + Ca	209	226	IKDLPEREKHLKVIIRAL	2171.34	0.167	1.91069	0.107085
SctW WT + Ca	209	226	IKDLPEREKHLKVIIRAL	2171.34	1	2.22278	0.116579
SctW WT + Ca	209	226	IKDLPEREKHLKVIIRAL	2171.34	10	3.04613	0.181576
SctW WT + Ca	209	226	IKDLPEREKHLKVIIRAL	2171.34	100	4.71662	0.276595
SctW WT + Ca	211	220	DLPEREKHLK	1264.7	FD	2.82043	0.05477
SctW WT + Ca	211	220	DLPEREKHLK	1264.7	0.167	1.4864	0.128298
SctW WT + Ca	211	220	DLPEREKHLK	1264.7	1	1.66257	0.112924
SctW WT + Ca	211	220	DLPEREKHLK	1264.7	10	2.02328	0.116595
SctW WT + Ca	211	220	DLPEREKHLK	1264.7	100	2.40053	0.146152
SctW WT + Ca	211	224	DLPEREKHLKVIIR	1746.04	FD	5.70485	0.081281
SctW WT + Ca	211	224	DLPEREKHLKVIIR	1746.04	0.167	1.80472	0.113018
SctW WT + Ca	211	224	DLPEREKHLKVIIR	1746.04	1	2.03309	0.102675
SctW WT + Ca	211	224	DLPEREKHLKVIIR	1746.04	10	2.48376	0.10542
SctW WT + Ca	211	224	DLPEREKHLKVIIR	1746.04	100	3.49156	0.180823
SctW WT + Ca	211	226	DLPEREKHLKVIIRAL	1930.16	FD	7.72188	0.073396
SctW WT + Ca	211	226	DLPEREKHLKVIIRAL	1930.16	0.167	2.02461	0.087442
SctW WT + Ca	211	226	DLPEREKHLKVIIRAL	1930.16	1	2.3122	0.092925
SctW WT + Ca	211	226	DLPEREKHLKVIIRAL	1930.16	10	2.94695	0.119591
SctW WT + Ca	211	226	DLPEREKHLKVIIRAL	1930.16	100	4.36334	0.195806
SctW WT + Ca	213	224	PEREKHLKVIIR	1517.93	FD	4.17662	0.098757
SctW WT + Ca	213	224	PEREKHLKVIIR	1517.93	0.167	0.734953	0.160698
SctW WT + Ca	213	224	PEREKHLKVIIR	1517.93	1	0.870697	0.145188
SctW WT + Ca	213	224	PEREKHLKVIIR	1517.93	10	1.14221	0.165516
SctW WT + Ca	213	224	PEREKHLKVIIR	1517.93	100	2.13914	0.222027
SctW WT + Ca	218	224	HLKVIIR	878.593	FD	2.85855	0.104325
SctW WT + Ca	218	224	HLKVIIR	878.593	0.167	0.113955	0.051917
SctW WT + Ca	218	224	HLKVIIR	878.593	1	0.151553	0.037716
SctW WT + Ca	218	224	HLKVIIR	878.593	10	0.328834	0.052387
SctW WT + Ca	218	224	HLKVIIR	878.593	100	1.02391	0.119041
SctW WT + Ca	225	232	ALSFDLSY	915.446	FD	4.88938	0.034614
SctW WT + Ca	225	232	ALSFDLSY	915.446	0.167	0.926076	0.07983
SctW WT + Ca	225	232	ALSFDLSY	915.446	1	1.5229	0.121292
SctW WT + Ca	225	232	ALSFDLSY	915.446	10	2.4918	0.112935
SctW WT + Ca	225	232	ALSFDLSY	915.446	100	3.54326	0.125305
SctW WT + Ca	231	238	SYMSSFED	965.356	FD	3.44405	0.048933
SctW WT + Ca	231	238	SYMSSFED	965.356	0.167	3.15742	0.068646
SctW WT + Ca	231	238	SYMSSFED	965.356	1	3.33646	0.048126
SctW WT + Ca	231	238	SYMSSFED	965.356	10	3.40333	0.065244
SctW WT + Ca	231	238	SYMSSFED	965.356	100	3.44355	0.058655
SctW WT + Ca	233	239	MSSFEDK	843.355	FD	2.55154	0.051638
SctW WT + Ca	233	239	MSSFEDK	843.355	0.167	2.03558	0.070691
SctW WT + Ca	233	239	MSSFEDK	843.355	1	2.14574	0.059025
SctW WT + Ca	233	239	MSSFEDK	843.355	10	2.45315	0.070808
SctW WT + Ca	233	239	MSSFEDK	843.355	100	2.53447	0.086668
SctW WT + Ca	239	248	KVRTSSIISD	1105.62	FD	4.74976	0.065556
SctW WT + Ca	239	248	KVRTSSIISD	1105.62	0.167	0.714094	0.058578
SctW WT + Ca	239	248	KVRTSSIISD	1105.62	1	1.06462	0.097837
SctW WT + Ca	239	248	KVRTSSIISD	1105.62	10	1.86571	0.169463
SctW WT + Ca	239	248	KVRTSSIISD	1105.62	100	3.2794	0.214054
SctW WT + Ca	239	249	KVRTSSIISDL	1218.71	FD	4.99623	0.050602
SctW WT + Ca	239	249	KVRTSSIISDL	1218.71	0.167	0.576625	0.088951
SctW WT + Ca	239	249	KVRTSSIISDL	1218.71	1	0.845365	0.100968
SctW WT + Ca	239	249	KVRTSSIISDL	1218.71	10	1.52692	0.151618
SctW WT + Ca	239	249	KVRTSSIISDL	1218.71	100	2.84982	0.245635
SctW WT + Ca	239	251	KVRTSSIISDLCR	1477.82	FD	5.82828	0.053426
SctW WT + Ca	239	251	KVRTSSIISDLCR	1477.82	0.167	0.681969	0.232433
SctW WT + Ca	239	251	KVRTSSIISDLCR	1477.82	1	0.910214	0.092641
SctW WT + Ca	239	251	KVRTSSIISDLCR	1477.82	10	1.55643	0.16638
SctW WT + Ca	239	251	KVRTSSIISDLCR	1477.82	100	3.02451	0.356308
SctW WT + Ca	240	249	VRTSSIISDL	1090.61	FD	4.51197	0.020294
SctW WT + Ca	240	249	VRTSSIISDL	1090.61	0.167	0.354274	0.076032
SctW WT + Ca	240	249	VRTSSIISDL	1090.61	1	0.56477	0.078881
SctW WT + Ca	240	249	VRTSSIISDL	1090.61	10	1.06772	0.151691
SctW WT + Ca	240	249	VRTSSIISDL	1090.61	100	2.40383	0.274467
SctW WT + Ca	249	255	LCRIIIF	877.533	FD	0.731489	0.068188
SctW WT + Ca	249	255	LCRIIIF	877.533	0.167	0.018856	0.019991
SctW WT + Ca	249	255	LCRIIIF	877.533	1	0.012981	0.021207
SctW WT + Ca	249	255	LCRIIIF	877.533	10	0.034078	0.02508
SctW WT + Ca	249	255	LCRIIIF	877.533	100	0.113546	0.035529
SctW WT + Ca	257	278	SLNNYTDIIAISIKKDKDVILN	2490.38	FD	9.86029	0.186351
SctW WT + Ca	257	278	SLNNYTDIIAISIKKDKDVILN	2490.38	0.167	6.17541	0.344781
SctW WT + Ca	257	278	SLNNYTDIIAISIKKDKDVILN	2490.38	1	6.62803	0.275158
SctW WT + Ca	257	278	SLNNYTDIIAISIKKDKDVILN	2490.38	10	6.79903	0.227875
SctW WT + Ca	257	278	SLNNYTDIIAISIKKDKDVILN	2490.38	100	7.48397	0.354946
SctW WT + Ca	260	266	NYTDIIA	809.404	FD	3.60507	0.068064
SctW WT + Ca	260	266	NYTDIIA	809.404	0.167	1.46029	0.073039
SctW WT + Ca	260	266	NYTDIIA	809.404	1	1.61144	0.073887
SctW WT + Ca	260	266	NYTDIIA	809.404	10	2.34763	0.144256
SctW WT + Ca	260	266	NYTDIIA	809.404	100	3.07854	0.065352
SctW WT + Ca	267	277	ISIKKDKDVIL	1271.79	FD	5.03831	0.080838
SctW WT + Ca	267	277	ISIKKDKDVIL	1271.79	0.167	2.29313	0.168465
SctW WT + Ca	267	277	ISIKKDKDVIL	1271.79	1	2.88955	0.14331
SctW WT + Ca	267	277	ISIKKDKDVIL	1271.79	10	3.68896	0.113127
SctW WT + Ca	267	277	ISIKKDKDVIL	1271.79	100	4.24388	0.113719
SctW WT + Ca	271	277	KDKDVIL	830.498	FD	2.77675	0.025626
SctW WT + Ca	271	277	KDKDVIL	830.498	0.167	0.605792	0.030644
SctW WT + Ca	271	277	KDKDVIL	830.498	1	0.827767	0.029611
SctW WT + Ca	271	277	KDKDVIL	830.498	10	1.42606	0.031336
SctW WT + Ca	271	277	KDKDVIL	830.498	100	1.97233	0.049584
SctW WT + Ca	271	280	KDKDVILNEM	1204.62	FD	4.43849	0.103539
SctW WT + Ca	271	280	KDKDVILNEM	1204.62	0.167	0.752137	0.100284
SctW WT + Ca	271	280	KDKDVILNEM	1204.62	1	0.958974	0.112647
SctW WT + Ca	271	280	KDKDVILNEM	1204.62	10	1.59895	0.10298
SctW WT + Ca	271	280	KDKDVILNEM	1204.62	100	2.48373	0.154502
SctW WT + Ca	281	288	LSIIEHVW	996.551	FD	2.84197	0.090212
SctW WT + Ca	281	288	LSIIEHVW	996.551	0.167	1.71149	0.043155
SctW WT + Ca	281	288	LSIIEHVW	996.551	1	1.86315	0.033597
SctW WT + Ca	281	288	LSIIEHVW	996.551	10	1.90112	0.044262
SctW WT + Ca	281	288	LSIIEHVW	996.551	100	2.04256	0.053564
SctW WT + Ca	286	299	HVWLTEDWLLESPS	1711.83	FD	3.03991	0.108862
SctW WT + Ca	286	299	HVWLTEDWLLESPS	1711.83	0.167	1.30691	0.211151
SctW WT + Ca	286	299	HVWLTEDWLLESPS	1711.83	1	1.63813	0.194249
SctW WT + Ca	286	299	HVWLTEDWLLESPS	1711.83	10	1.94335	0.226973
SctW WT + Ca	286	299	HVWLTEDWLLESPS	1711.83	100	2.35945	0.099611
SctW WT + Ca	293	300	WLLESPSR	987.526	FD	3.06233	0.04448
SctW WT + Ca	293	300	WLLESPSR	987.526	0.167	0.883569	0.080447
SctW WT + Ca	293	300	WLLESPSR	987.526	1	1.09175	0.064188
SctW WT + Ca	293	300	WLLESPSR	987.526	10	1.61048	0.089613
SctW WT + Ca	293	300	WLLESPSR	987.526	100	2.43281	0.102981
SctW WT + Ca	293	302	WLLESPSRVS	1173.63	FD	4.36865	0.056305
SctW WT + Ca	293	302	WLLESPSRVS	1173.63	0.167	1.04327	0.09546
SctW WT + Ca	293	302	WLLESPSRVS	1173.63	1	1.57297	0.083238
SctW WT + Ca	293	302	WLLESPSRVS	1173.63	10	2.24557	0.053695
SctW WT + Ca	293	302	WLLESPSRVS	1173.63	100	3.17232	0.07919
SctW WT + Ca	295	302	LESPSRVS	874.463	FD	3.20918	0.082895
SctW WT + Ca	295	302	LESPSRVS	874.463	0.167	1.00731	0.085764
SctW WT + Ca	295	302	LESPSRVS	874.463	1	1.39089	0.059295
SctW WT + Ca	295	302	LESPSRVS	874.463	10	1.58441	0.064268
SctW WT + Ca	295	302	LESPSRVS	874.463	100	2.22945	0.092764
SctW WT + Ca	295	305	LESPSRVSIVE	1215.66	FD	5.1353	0.061481
SctW WT + Ca	295	305	LESPSRVSIVE	1215.66	0.167	1.90589	0.092411
SctW WT + Ca	295	305	LESPSRVSIVE	1215.66	1	2.82486	0.098032
SctW WT + Ca	295	305	LESPSRVSIVE	1215.66	10	3.57146	0.113578
SctW WT + Ca	295	305	LESPSRVSIVE	1215.66	100	4.1571	0.085853
SctW WT + Ca	295	307	LESPSRVSIVEDK	1458.78	FD	6.05768	0.153018
SctW WT + Ca	295	307	LESPSRVSIVEDK	1458.78	0.167	2.20794	0.081022
SctW WT + Ca	295	307	LESPSRVSIVEDK	1458.78	1	3.22904	0.314085
SctW WT + Ca	295	307	LESPSRVSIVEDK	1458.78	10	4.50211	0.172044
SctW WT + Ca	295	307	LESPSRVSIVEDK	1458.78	100	4.91988	0.142057
SctW WT + Ca	296	305	ESPSRVSIVE	1102.57	FD	4.66659	0.041143
SctW WT + Ca	296	305	ESPSRVSIVE	1102.57	0.167	1.66625	0.229108
SctW WT + Ca	296	305	ESPSRVSIVE	1102.57	1	2.71392	0.40792
SctW WT + Ca	296	305	ESPSRVSIVE	1102.57	10	3.38495	0.112236
SctW WT + Ca	296	305	ESPSRVSIVE	1102.57	100	3.89385	0.111209
SctW WT + Ca	296	307	ESPSRVSIVEDK	1345.7	FD	5.40631	0.072699
SctW WT + Ca	296	307	ESPSRVSIVEDK	1345.7	0.167	2.26275	0.079424
SctW WT + Ca	296	307	ESPSRVSIVEDK	1345.7	1	3.29351	0.067734
SctW WT + Ca	296	307	ESPSRVSIVEDK	1345.7	10	4.29581	0.089244
SctW WT + Ca	296	307	ESPSRVSIVEDK	1345.7	100	4.75737	0.072934
SctW WT + Ca	301	307	VSIVEDK	789.435	FD	3.00771	0.074106
SctW WT + Ca	301	307	VSIVEDK	789.435	0.167	1.39185	0.092211
SctW WT + Ca	301	307	VSIVEDK	789.435	1	2.05379	0.098819
SctW WT + Ca	301	307	VSIVEDK	789.435	10	2.95868	0.201301
SctW WT + Ca	301	307	VSIVEDK	789.435	100	2.99474	0.128288
SctW WT + Ca	303	310	IVEDKHVY	1002.53	FD	2.61637	0.081866
SctW WT + Ca	303	310	IVEDKHVY	1002.53	0.167	2.16904	0.075694
SctW WT + Ca	303	310	IVEDKHVY	1002.53	1	2.26098	0.097058
SctW WT + Ca	303	310	IVEDKHVY	1002.53	10	2.46696	0.089096
SctW WT + Ca	303	310	IVEDKHVY	1002.53	100	2.52592	0.132552
SctW WT + Ca	311	317	YFHLLKE	949.514	FD	1.11338	0.030704
SctW WT + Ca	311	317	YFHLLKE	949.514	0.167	0.040026	0.087852
SctW WT + Ca	311	317	YFHLLKE	949.514	1	0.067156	0.089019
SctW WT + Ca	311	317	YFHLLKE	949.514	10	0.04902	0.09407
SctW WT + Ca	311	317	YFHLLKE	949.514	100	0.347957	0.108725
SctW WT + Ca	318	325	FFASLPDA	867.425	FD	2.52273	0.055035
SctW WT + Ca	318	325	FFASLPDA	867.425	0.167	0.63134	0.028839
SctW WT + Ca	318	325	FFASLPDA	867.425	1	0.916502	0.023911
SctW WT + Ca	318	325	FFASLPDA	867.425	10	1.68701	0.07147
SctW WT + Ca	318	325	FFASLPDA	867.425	100	2.19448	0.039675
SctW WT + Ca	318	326	FFASLPDAC	970.434	FD	3.09457	0.034244
SctW WT + Ca	318	326	FFASLPDAC	970.434	0.167	0.724387	0.056517
SctW WT + Ca	318	326	FFASLPDAC	970.434	1	1.05293	0.082726
SctW WT + Ca	318	326	FFASLPDAC	970.434	10	1.9819	0.073881
SctW WT + Ca	318	326	FFASLPDAC	970.434	100	2.73833	0.052194
SctW WT + Ca	318	327	FFASLPDACF	1117.5	FD	3.68853	0.068461
SctW WT + Ca	318	327	FFASLPDACF	1117.5	0.167	0.790334	0.064199
SctW WT + Ca	318	327	FFASLPDACF	1117.5	1	1.10609	0.069751
SctW WT + Ca	318	327	FFASLPDACF	1117.5	10	2.0893	0.067354
SctW WT + Ca	318	327	FFASLPDACF	1117.5	100	3.11407	0.086024
SctW WT + Ca	318	329	FFASLPDACFID	1345.61	FD	4.98059	0.135406
SctW WT + Ca	318	329	FFASLPDACFID	1345.61	0.167	1.05876	0.096992
SctW WT + Ca	318	329	FFASLPDACFID	1345.61	1	1.61651	0.140074
SctW WT + Ca	318	329	FFASLPDACFID	1345.61	10	3.15881	0.151109
SctW WT + Ca	318	329	FFASLPDACFID	1345.61	100	4.38068	0.122545
SctW WT + Ca	330	337	NEQRSNTL	961.47	FD	3.73344	0.047789
SctW WT + Ca	330	337	NEQRSNTL	961.47	0.167	1.37616	0.051929
SctW WT + Ca	330	337	NEQRSNTL	961.47	1	1.815	0.058931
SctW WT + Ca	330	337	NEQRSNTL	961.47	10	2.44803	0.093468
SctW WT + Ca	330	337	NEQRSNTL	961.47	100	3.17342	0.09743
SctW WT + Ca	330	339	NEQRSNTLLM	1205.59	FD	4.7776	0.077282
SctW WT + Ca	330	339	NEQRSNTLLM	1205.59	0.167	1.36478	0.070527
SctW WT + Ca	330	339	NEQRSNTLLM	1205.59	1	1.73093	0.044046
SctW WT + Ca	330	339	NEQRSNTLLM	1205.59	10	2.3292	0.031803
SctW WT + Ca	330	339	NEQRSNTLLM	1205.59	100	3.51706	0.079206
SctW WT + Ca	338	348	LMIGKVIDYKE	1308.72	FD	5.73736	0.116279
SctW WT + Ca	338	348	LMIGKVIDYKE	1308.72	0.167	2.41958	0.115139
SctW WT + Ca	338	348	LMIGKVIDYKE	1308.72	1	2.67584	0.108414
SctW WT + Ca	338	348	LMIGKVIDYKE	1308.72	10	3.28942	0.110489
SctW WT + Ca	338	348	LMIGKVIDYKE	1308.72	100	4.97595	0.185532
SctW WT + Ca	338	351	LMIGKVIDYKEDVM	1653.86	FD	7.22098	0.10764
SctW WT + Ca	338	351	LMIGKVIDYKEDVM	1653.86	0.167	3.7039	0.090693
SctW WT + Ca	338	351	LMIGKVIDYKEDVM	1653.86	1	4.11886	0.055383
SctW WT + Ca	338	351	LMIGKVIDYKEDVM	1653.86	10	4.78613	0.137682
SctW WT + Ca	338	351	LMIGKVIDYKEDVM	1653.86	100	6.58118	0.063915
SctW WT + Ca	340	348	IGKVIDYKE	1064.6	FD	4.25131	0.063792
SctW WT + Ca	340	348	IGKVIDYKE	1064.6	0.167	2.03471	0.094288
SctW WT + Ca	340	348	IGKVIDYKE	1064.6	1	2.19185	0.059295
SctW WT + Ca	340	348	IGKVIDYKE	1064.6	10	2.55354	0.085643
SctW WT + Ca	340	348	IGKVIDYKE	1064.6	100	4.12365	0.091209
SctW WT + Ca	340	351	IGKVIDYKEDVM	1409.73	FD	5.48564	0.101993
SctW WT + Ca	340	351	IGKVIDYKEDVM	1409.73	0.167	3.37566	0.107697
SctW WT + Ca	340	351	IGKVIDYKEDVM	1409.73	1	3.73737	0.084415
SctW WT + Ca	340	351	IGKVIDYKEDVM	1409.73	10	4.16796	0.126657
SctW WT + Ca	340	351	IGKVIDYKEDVM	1409.73	100	5.34322	0.104917

## Sheet: B. SctW - Ca
Protein	Start	End	Sequence	Peptide mass (Da)	HDX time (min)	D-Uptake	Std Dev
SctW wt + EGTA	2	10	ANGIEFNQN	1006.46	FD	3.99273	0.219533
SctW wt + EGTA	2	10	ANGIEFNQN	1006.46	0.167	4.22171	0.087503
SctW wt + EGTA	2	10	ANGIEFNQN	1006.46	1	4.07299	0.046699
SctW wt + EGTA	2	10	ANGIEFNQN	1006.46	10	4.0756	0.162137
SctW wt + EGTA	2	10	ANGIEFNQN	1006.46	100	4.20766	0.172213
SctW wt + EGTA	2	15	ANGIEFNQNPASVF	1507.72	FD	6.59977	0.132071
SctW wt + EGTA	2	15	ANGIEFNQNPASVF	1507.72	0.167	6.81551	0.172226
SctW wt + EGTA	2	15	ANGIEFNQNPASVF	1507.72	1	6.48815	0.033774
SctW wt + EGTA	2	15	ANGIEFNQNPASVF	1507.72	10	6.33543	0.043515
SctW wt + EGTA	2	15	ANGIEFNQNPASVF	1507.72	100	6.52713	0.052869
SctW wt + EGTA	2	21	ANGIEFNQNPASVFNSNSLD	2137.98	FD	10.0764	0.066401
SctW wt + EGTA	2	21	ANGIEFNQNPASVFNSNSLD	2137.98	0.167	10.3132	0.257897
SctW wt + EGTA	2	21	ANGIEFNQNPASVFNSNSLD	2137.98	1	9.84683	0.063542
SctW wt + EGTA	2	21	ANGIEFNQNPASVFNSNSLD	2137.98	10	9.68195	0.053536
SctW wt + EGTA	2	21	ANGIEFNQNPASVFNSNSLD	2137.98	100	10.0436	0.028992
SctW wt + EGTA	7	15	FNQNPASVF	1023.49	FD	3.63712	0.013325
SctW wt + EGTA	7	15	FNQNPASVF	1023.49	0.167	3.66963	0.077192
SctW wt + EGTA	7	15	FNQNPASVF	1023.49	1	3.5433	0.018819
SctW wt + EGTA	7	15	FNQNPASVF	1023.49	10	3.51545	0.02663
SctW wt + EGTA	7	15	FNQNPASVF	1023.49	100	3.62182	0.018592
SctW wt + EGTA	20	28	LDFELESQQ	1108.52	FD	3.9341	0.04417
SctW wt + EGTA	20	28	LDFELESQQ	1108.52	0.167	4.17353	0.129526
SctW wt + EGTA	20	28	LDFELESQQ	1108.52	1	3.9313	0.064934
SctW wt + EGTA	20	28	LDFELESQQ	1108.52	10	3.81756	0.041395
SctW wt + EGTA	20	28	LDFELESQQ	1108.52	100	3.97999	0.041738
SctW wt + EGTA	22	29	FELESQQL	993.489	FD	3.53594	0.047043
SctW wt + EGTA	22	29	FELESQQL	993.489	0.167	3.65715	0.145813
SctW wt + EGTA	22	29	FELESQQL	993.489	1	3.41879	0.034614
SctW wt + EGTA	22	29	FELESQQL	993.489	10	3.40962	0.031979
SctW wt + EGTA	22	29	FELESQQL	993.489	100	3.55195	0.036891
SctW wt + EGTA	22	32	FELESQQLTQK	1350.69	FD	6.12858	0.112675
SctW wt + EGTA	22	32	FELESQQLTQK	1350.69	0.167	6.1715	0.228473
SctW wt + EGTA	22	32	FELESQQLTQK	1350.69	1	6.28028	0.064377
SctW wt + EGTA	22	32	FELESQQLTQK	1350.69	10	6.18528	0.080444
SctW wt + EGTA	22	32	FELESQQLTQK	1350.69	100	6.13719	0.14007
SctW wt + EGTA	22	48	FELESQQLTQKNSSNTSSPLINLQNEL	3062.53	FD	14.1097	0.469984
SctW wt + EGTA	22	48	FELESQQLTQKNSSNTSSPLINLQNEL	3062.53	0.167	11.1516	0.501781
SctW wt + EGTA	22	48	FELESQQLTQKNSSNTSSPLINLQNEL	3062.53	1	12.6112	0.610155
SctW wt + EGTA	22	48	FELESQQLTQKNSSNTSSPLINLQNEL	3062.53	10	13.3169	0.493762
SctW wt + EGTA	22	48	FELESQQLTQKNSSNTSSPLINLQNEL	3062.53	100	14.5211	0.078458
SctW wt + EGTA	25	32	ESQQLTQK	961.495	FD	3.57831	0.062529
SctW wt + EGTA	25	32	ESQQLTQK	961.495	0.167	3.66621	0.102006
SctW wt + EGTA	25	32	ESQQLTQK	961.495	1	3.42881	0.040415
SctW wt + EGTA	25	32	ESQQLTQK	961.495	10	3.40839	0.032086
SctW wt + EGTA	25	32	ESQQLTQK	961.495	100	3.5137	0.019068
SctW wt + EGTA	25	48	ESQQLTQKNSSNTSSPLINLQNEL	2673.33	FD	12.0124	0.075268
SctW wt + EGTA	25	48	ESQQLTQKNSSNTSSPLINLQNEL	2673.33	0.167	9.27334	0.340604
SctW wt + EGTA	25	48	ESQQLTQKNSSNTSSPLINLQNEL	2673.33	1	9.93827	0.076082
SctW wt + EGTA	25	48	ESQQLTQKNSSNTSSPLINLQNEL	2673.33	10	11.4875	0.384791
SctW wt + EGTA	25	48	ESQQLTQKNSSNTSSPLINLQNEL	2673.33	100	12.4309	0.137353
SctW wt + EGTA	30	43	TQKNSSNTSSPLIN	1490.74	FD	5.22915	0.112369
SctW wt + EGTA	30	43	TQKNSSNTSSPLIN	1490.74	0.167	4.09793	0.118024
SctW wt + EGTA	30	43	TQKNSSNTSSPLIN	1490.74	1	4.22302	0.080948
SctW wt + EGTA	30	43	TQKNSSNTSSPLIN	1490.74	10	4.84027	0.066323
SctW wt + EGTA	30	43	TQKNSSNTSSPLIN	1490.74	100	5.1481	0.016648
SctW wt + EGTA	30	47	TQKNSSNTSSPLINLQNE	1974.97	FD	7.48018	0.092762
SctW wt + EGTA	30	47	TQKNSSNTSSPLINLQNE	1974.97	0.167	5.19291	0.211965
SctW wt + EGTA	30	47	TQKNSSNTSSPLINLQNE	1974.97	1	5.69748	0.072566
SctW wt + EGTA	30	47	TQKNSSNTSSPLINLQNE	1974.97	10	6.96913	0.04373
SctW wt + EGTA	30	47	TQKNSSNTSSPLINLQNE	1974.97	100	7.42664	0.030368
SctW wt + EGTA	30	48	TQKNSSNTSSPLINLQNEL	2088.06	FD	8.34578	0.073109
SctW wt + EGTA	30	48	TQKNSSNTSSPLINLQNEL	2088.06	0.167	5.65719	0.247505
SctW wt + EGTA	30	48	TQKNSSNTSSPLINLQNEL	2088.06	1	6.45076	0.069728
SctW wt + EGTA	30	48	TQKNSSNTSSPLINLQNEL	2088.06	10	7.82363	0.080197
SctW wt + EGTA	30	48	TQKNSSNTSSPLINLQNEL	2088.06	100	8.32329	0.02921
SctW wt + EGTA	33	43	NSSNTSSPLIN	1133.54	FD	4.1871	0.050033
SctW wt + EGTA	33	43	NSSNTSSPLIN	1133.54	0.167	3.03646	0.140386
SctW wt + EGTA	33	43	NSSNTSSPLIN	1133.54	1	3.18532	0.114261
SctW wt + EGTA	33	43	NSSNTSSPLIN	1133.54	10	3.83584	0.120483
SctW wt + EGTA	33	43	NSSNTSSPLIN	1133.54	100	4.10504	0.112742
SctW wt + EGTA	33	48	NSSNTSSPLINLQNEL	1730.86	FD	7.26957	0.069655
SctW wt + EGTA	33	48	NSSNTSSPLINLQNEL	1730.86	0.167	4.4774	0.171625
SctW wt + EGTA	33	48	NSSNTSSPLINLQNEL	1730.86	1	5.33864	0.06771
SctW wt + EGTA	33	48	NSSNTSSPLINLQNEL	1730.86	10	6.77142	0.061016
SctW wt + EGTA	33	48	NSSNTSSPLINLQNEL	1730.86	100	7.20082	0.007926
SctW wt + EGTA	48	56	LAMITSSSL	922.491	FD	4.386	0.015807
SctW wt + EGTA	48	56	LAMITSSSL	922.491	0.167	4.3653	0.117037
SctW wt + EGTA	48	56	LAMITSSSL	922.491	1	4.23366	0.040444
SctW wt + EGTA	48	56	LAMITSSSL	922.491	10	4.19743	0.023796
SctW wt + EGTA	48	56	LAMITSSSL	922.491	100	4.38252	0.028917
SctW wt + EGTA	49	63	AMITSSSLSETIEGL	1538.76	FD	7.93649	0.100095
SctW wt + EGTA	49	63	AMITSSSLSETIEGL	1538.76	0.167	7.76845	0.311461
SctW wt + EGTA	49	63	AMITSSSLSETIEGL	1538.76	1	7.68387	0.043038
SctW wt + EGTA	49	63	AMITSSSLSETIEGL	1538.76	10	7.62602	0.153395
SctW wt + EGTA	49	63	AMITSSSLSETIEGL	1538.76	100	7.96308	0.177937
SctW wt + EGTA	57	63	SETIEGL	748.372	FD	3.0695	0.030574
SctW wt + EGTA	57	63	SETIEGL	748.372	0.167	2.88598	0.091088
SctW wt + EGTA	57	63	SETIEGL	748.372	1	2.90367	0.046256
SctW wt + EGTA	57	63	SETIEGL	748.372	10	2.92932	0.017099
SctW wt + EGTA	57	63	SETIEGL	748.372	100	3.03062	0.029497
SctW wt + EGTA	61	73	EGLSLGYRKGSAR	1393.75	FD	4.0642	0.06599
SctW wt + EGTA	61	73	EGLSLGYRKGSAR	1393.75	0.167	1.69683	0.113525
SctW wt + EGTA	61	73	EGLSLGYRKGSAR	1393.75	1	1.84992	0.032734
SctW wt + EGTA	61	73	EGLSLGYRKGSAR	1393.75	10	2.23451	0.027896
SctW wt + EGTA	61	73	EGLSLGYRKGSAR	1393.75	100	2.6456	0.033835
SctW wt + EGTA	64	70	SLGYRKG	780.436	FD	2.55604	0.09452
SctW wt + EGTA	64	70	SLGYRKG	780.436	0.167	2.59803	0.072544
SctW wt + EGTA	64	70	SLGYRKG	780.436	1	2.48639	0.037995
SctW wt + EGTA	64	70	SLGYRKG	780.436	10	2.4893	0.018812
SctW wt + EGTA	64	70	SLGYRKG	780.436	100	2.57943	0.038922
SctW wt + EGTA	64	74	SLGYRKGSARK	1222.7	FD	4.61889	0.028667
SctW wt + EGTA	64	74	SLGYRKGSARK	1222.7	0.167	4.4991	0.224801
SctW wt + EGTA	64	74	SLGYRKGSARK	1222.7	1	4.31725	0.099214
SctW wt + EGTA	64	74	SLGYRKGSARK	1222.7	10	4.3548	0.033094
SctW wt + EGTA	64	74	SLGYRKGSARK	1222.7	100	4.57643	0.033269
SctW wt + EGTA	64	84	SLGYRKGSARKEEEGTTIEKL	2352.25	FD	9.24204	0.09248
SctW wt + EGTA	64	84	SLGYRKGSARKEEEGTTIEKL	2352.25	0.167	8.69925	0.379759
SctW wt + EGTA	64	84	SLGYRKGSARKEEEGTTIEKL	2352.25	1	8.67554	0.176493
SctW wt + EGTA	64	84	SLGYRKGSARKEEEGTTIEKL	2352.25	10	8.72645	0.089654
SctW wt + EGTA	64	84	SLGYRKGSARKEEEGTTIEKL	2352.25	100	9.10405	0.079472
SctW wt + EGTA	64	85	SLGYRKGSARKEEEGTTIEKLL	2465.34	FD	9.91347	0.31323
SctW wt + EGTA	64	85	SLGYRKGSARKEEEGTTIEKLL	2465.34	0.167	8.76389	0.475819
SctW wt + EGTA	64	85	SLGYRKGSARKEEEGTTIEKLL	2465.34	1	8.9669	0.246012
SctW wt + EGTA	64	85	SLGYRKGSARKEEEGTTIEKLL	2465.34	10	9.62477	0.42701
SctW wt + EGTA	64	85	SLGYRKGSARKEEEGTTIEKLL	2465.34	100	9.7926	0.11969
SctW wt + EGTA	64	87	SLGYRKGSARKEEEGTTIEKLLNE	2708.42	FD	11.3984	0.119968
SctW wt + EGTA	64	87	SLGYRKGSARKEEEGTTIEKLLNE	2708.42	0.167	8.8941	0.347895
SctW wt + EGTA	64	87	SLGYRKGSARKEEEGTTIEKLLNE	2708.42	1	9.7162	0.200954
SctW wt + EGTA	64	87	SLGYRKGSARKEEEGTTIEKLLNE	2708.42	10	10.5992	0.025531
SctW wt + EGTA	64	87	SLGYRKGSARKEEEGTTIEKLLNE	2708.42	100	11.2374	0.175414
SctW wt + EGTA	64	91	SLGYRKGSARKEEEGTTIEKLLNEMQEL	3209.65	FD	14.3346	0.529066
SctW wt + EGTA	64	91	SLGYRKGSARKEEEGTTIEKLLNEMQEL	3209.65	0.167	10.5775	0.023078
SctW wt + EGTA	64	91	SLGYRKGSARKEEEGTTIEKLLNEMQEL	3209.65	1	11.5897	0.035312
SctW wt + EGTA	64	91	SLGYRKGSARKEEEGTTIEKLLNEMQEL	3209.65	10	12.7292	0.051189
SctW wt + EGTA	64	91	SLGYRKGSARKEEEGTTIEKLLNEMQEL	3209.65	100	13.5156	0.117824
SctW wt + EGTA	66	84	GYRKGSARKEEEGTTIEKL	2152.14	FD	7.78519	0.114553
SctW wt + EGTA	66	84	GYRKGSARKEEEGTTIEKL	2152.14	0.167	7.16083	0.374248
SctW wt + EGTA	66	84	GYRKGSARKEEEGTTIEKL	2152.14	1	7.17145	0.146095
SctW wt + EGTA	66	84	GYRKGSARKEEEGTTIEKL	2152.14	10	7.28593	0.08228
SctW wt + EGTA	66	84	GYRKGSARKEEEGTTIEKL	2152.14	100	7.59866	0.052658
SctW wt + EGTA	70	85	GSARKEEEGTTIEKLL	1760.94	FD	6.57178	0.170322
SctW wt + EGTA	70	85	GSARKEEEGTTIEKLL	1760.94	0.167	5.4247	0.203112
SctW wt + EGTA	70	85	GSARKEEEGTTIEKLL	1760.94	1	5.7457	0.161576
SctW wt + EGTA	70	85	GSARKEEEGTTIEKLL	1760.94	10	6.16887	0.092056
SctW wt + EGTA	70	85	GSARKEEEGTTIEKLL	1760.94	100	6.37514	0.093159
SctW wt + EGTA	70	87	GSARKEEEGTTIEKLLNE	2004.02	FD	8.10966	0.034456
SctW wt + EGTA	70	87	GSARKEEEGTTIEKLLNE	2004.02	0.167	6.13108	0.151348
SctW wt + EGTA	70	87	GSARKEEEGTTIEKLLNE	2004.02	1	6.61168	0.020656
SctW wt + EGTA	70	87	GSARKEEEGTTIEKLLNE	2004.02	10	7.68685	0.097059
SctW wt + EGTA	70	87	GSARKEEEGTTIEKLLNE	2004.02	100	8.13536	0.046125
SctW wt + EGTA	71	84	SARKEEEGTTIEKL	1590.83	FD	4.79634	0.88815
SctW wt + EGTA	71	84	SARKEEEGTTIEKL	1590.83	0.167	4.87954	0.236565
SctW wt + EGTA	71	84	SARKEEEGTTIEKL	1590.83	1	4.88774	0.120212
SctW wt + EGTA	71	84	SARKEEEGTTIEKL	1590.83	10	4.95252	0.07854
SctW wt + EGTA	71	84	SARKEEEGTTIEKL	1590.83	100	5.15065	0.073913
SctW wt + EGTA	75	84	EEEGTTIEKL	1148.57	FD	4.05242	0.04765
SctW wt + EGTA	75	84	EEEGTTIEKL	1148.57	0.167	3.61343	0.118432
SctW wt + EGTA	75	84	EEEGTTIEKL	1148.57	1	3.78131	0.039374
SctW wt + EGTA	75	84	EEEGTTIEKL	1148.57	10	3.81879	0.033714
SctW wt + EGTA	75	84	EEEGTTIEKL	1148.57	100	3.96622	0.032482
SctW wt + EGTA	85	91	LNEMQEL	876.413	FD	2.85036	0.032822
SctW wt + EGTA	85	91	LNEMQEL	876.413	0.167	0.675455	0.058312
SctW wt + EGTA	85	91	LNEMQEL	876.413	1	1.17231	0.097352
SctW wt + EGTA	85	91	LNEMQEL	876.413	10	1.88783	0.060775
SctW wt + EGTA	85	91	LNEMQEL	876.413	100	2.46018	0.053242
SctW wt + EGTA	92	99	LTLTDSDK	892.462	FD	3.05863	0.015094
SctW wt + EGTA	92	99	LTLTDSDK	892.462	0.167	2.16843	0.081883
SctW wt + EGTA	92	99	LTLTDSDK	892.462	1	2.40726	0.045324
SctW wt + EGTA	92	99	LTLTDSDK	892.462	10	2.71964	0.023609
SctW wt + EGTA	92	99	LTLTDSDK	892.462	100	2.99989	0.016355
SctW wt + EGTA	92	101	LTLTDSDKIK	1133.64	FD	4.20269	0.033312
SctW wt + EGTA	92	101	LTLTDSDKIK	1133.64	0.167	3.43941	0.166228
SctW wt + EGTA	92	101	LTLTDSDKIK	1133.64	1	3.57627	0.06741
SctW wt + EGTA	92	101	LTLTDSDKIK	1133.64	10	3.88651	0.026249
SctW wt + EGTA	92	101	LTLTDSDKIK	1133.64	100	4.17648	0.015669
SctW wt + EGTA	92	103	LTLTDSDKIKEL	1375.77	FD	4.96236	0.062718
SctW wt + EGTA	92	103	LTLTDSDKIKEL	1375.77	0.167	4.47107	0.285144
SctW wt + EGTA	92	103	LTLTDSDKIKEL	1375.77	1	4.44977	0.181432
SctW wt + EGTA	92	103	LTLTDSDKIKEL	1375.77	10	4.75733	0.156234
SctW wt + EGTA	92	103	LTLTDSDKIKEL	1375.77	100	4.99674	0.158315
SctW wt + EGTA	92	106	LTLTDSDKIKELSLK	1703.98	FD	6.66352	0.065189
SctW wt + EGTA	92	106	LTLTDSDKIKELSLK	1703.98	0.167	5.846	0.304111
SctW wt + EGTA	92	106	LTLTDSDKIKELSLK	1703.98	1	5.92279	0.13006
SctW wt + EGTA	92	106	LTLTDSDKIKELSLK	1703.98	10	6.23571	0.023584
SctW wt + EGTA	92	106	LTLTDSDKIKELSLK	1703.98	100	6.74383	0.189986
SctW wt + EGTA	95	106	TDSDKIKELSLK	1376.76	FD	4.79367	0.090619
SctW wt + EGTA	95	106	TDSDKIKELSLK	1376.76	0.167	4.6998	0.16687
SctW wt + EGTA	95	106	TDSDKIKELSLK	1376.76	1	4.59082	0.092144
SctW wt + EGTA	95	106	TDSDKIKELSLK	1376.76	10	4.64175	0.068785
SctW wt + EGTA	95	106	TDSDKIKELSLK	1376.76	100	4.83659	0.0675
SctW wt + EGTA	100	106	IKELSLK	830.535	FD	2.95312	0.027793
SctW wt + EGTA	100	106	IKELSLK	830.535	0.167	2.74778	0.105222
SctW wt + EGTA	100	106	IKELSLK	830.535	1	2.63915	0.052948
SctW wt + EGTA	100	106	IKELSLK	830.535	10	2.6589	0.025358
SctW wt + EGTA	100	106	IKELSLK	830.535	100	2.83908	0.03924
SctW wt + EGTA	100	120	IKELSLKNSGLLEQHDPTLAM	2337.25	FD	9.03504	0.17014
SctW wt + EGTA	100	120	IKELSLKNSGLLEQHDPTLAM	2337.25	0.167	8.14582	0.271481
SctW wt + EGTA	100	120	IKELSLKNSGLLEQHDPTLAM	2337.25	1	8.21676	0.156712
SctW wt + EGTA	100	120	IKELSLKNSGLLEQHDPTLAM	2337.25	10	8.52761	0.060226
SctW wt + EGTA	100	120	IKELSLKNSGLLEQHDPTLAM	2337.25	100	8.90161	0.069625
SctW wt + EGTA	102	120	ELSLKNSGLLEQHDPTLAM	2096.07	FD	8.56802	0.067444
SctW wt + EGTA	102	120	ELSLKNSGLLEQHDPTLAM	2096.07	0.167	7.27088	0.273666
SctW wt + EGTA	102	120	ELSLKNSGLLEQHDPTLAM	2096.07	1	7.30018	0.126918
SctW wt + EGTA	102	120	ELSLKNSGLLEQHDPTLAM	2096.07	10	7.51543	0.159745
SctW wt + EGTA	102	120	ELSLKNSGLLEQHDPTLAM	2096.07	100	7.88817	0.077765
SctW wt + EGTA	104	110	SLKNSGL	718.409	FD	2.20153	0.045255
SctW wt + EGTA	104	110	SLKNSGL	718.409	0.167	2.02102	0.015558
SctW wt + EGTA	104	110	SLKNSGL	718.409	1	2.0091	0.012152
SctW wt + EGTA	104	110	SLKNSGL	718.409	10	1.98662	0.02381
SctW wt + EGTA	104	110	SLKNSGL	718.409	100	2.11113	0.03025
SctW wt + EGTA	104	120	SLKNSGLLEQHDPTLAM	1853.94	FD	6.5529	0.110668
SctW wt + EGTA	104	120	SLKNSGLLEQHDPTLAM	1853.94	0.167	5.90607	0.335513
SctW wt + EGTA	104	120	SLKNSGLLEQHDPTLAM	1853.94	1	5.90043	0.123824
SctW wt + EGTA	104	120	SLKNSGLLEQHDPTLAM	1853.94	10	6.17406	0.053982
SctW wt + EGTA	104	120	SLKNSGLLEQHDPTLAM	1853.94	100	6.37465	0.021683
SctW wt + EGTA	107	120	NSGLLEQHDPTLAM	1525.73	FD	5.44655	0.055568
SctW wt + EGTA	107	120	NSGLLEQHDPTLAM	1525.73	0.167	4.87361	0.236702
SctW wt + EGTA	107	120	NSGLLEQHDPTLAM	1525.73	1	4.88658	0.094645
SctW wt + EGTA	107	120	NSGLLEQHDPTLAM	1525.73	10	5.13951	0.043177
SctW wt + EGTA	107	120	NSGLLEQHDPTLAM	1525.73	100	5.28679	0.018619
SctW wt + EGTA	107	132	NSGLLEQHDPTLAMFGNMPKGEIVAL	2782.39	FD	11.4716	1.5831
SctW wt + EGTA	107	132	NSGLLEQHDPTLAMFGNMPKGEIVAL	2782.39	0.167	7.06408	0.005716
SctW wt + EGTA	107	132	NSGLLEQHDPTLAMFGNMPKGEIVAL	2782.39	1	8.22277	0.101161
SctW wt + EGTA	107	132	NSGLLEQHDPTLAMFGNMPKGEIVAL	2782.39	10	9.33857	0.068176
SctW wt + EGTA	107	132	NSGLLEQHDPTLAMFGNMPKGEIVAL	2782.39	100	10.6595	0.02325
SctW wt + EGTA	111	120	LEQHDPTLAM	1154.55	FD	3.00951	0.046745
SctW wt + EGTA	111	120	LEQHDPTLAM	1154.55	0.167	2.45926	0.113536
SctW wt + EGTA	111	120	LEQHDPTLAM	1154.55	1	2.60356	0.057133
SctW wt + EGTA	111	120	LEQHDPTLAM	1154.55	10	2.84097	0.023031
SctW wt + EGTA	111	120	LEQHDPTLAM	1154.55	100	2.86515	0.008806
SctW wt + EGTA	112	120	EQHDPTLAM	1041.47	FD	2.87928	0.104156
SctW wt + EGTA	112	120	EQHDPTLAM	1041.47	0.167	1.99792	0.075553
SctW wt + EGTA	112	120	EQHDPTLAM	1041.47	1	2.37652	0.147002
SctW wt + EGTA	112	120	EQHDPTLAM	1041.47	10	2.64725	0.059511
SctW wt + EGTA	112	120	EQHDPTLAM	1041.47	100	2.73882	0.046821
SctW wt + EGTA	121	128	FGNMPKGE	879.403	FD	2.51025	0.091437
SctW wt + EGTA	121	128	FGNMPKGE	879.403	0.167	1.83072	0.015901
SctW wt + EGTA	121	128	FGNMPKGE	879.403	1	2.321	0.111961
SctW wt + EGTA	121	128	FGNMPKGE	879.403	10	2.46297	0.089957
SctW wt + EGTA	121	128	FGNMPKGE	879.403	100	2.5528	0.102773
SctW wt + EGTA	121	132	FGNMPKGEIVAL	1275.68	FD	4.69963	0.065326
SctW wt + EGTA	121	132	FGNMPKGEIVAL	1275.68	0.167	1.84501	0.118339
SctW wt + EGTA	121	132	FGNMPKGEIVAL	1275.68	1	2.25967	0.048145
SctW wt + EGTA	121	132	FGNMPKGEIVAL	1275.68	10	2.85	0.036966
SctW wt + EGTA	121	132	FGNMPKGEIVAL	1275.68	100	3.75378	0.016522
SctW wt + EGTA	121	136	FGNMPKGEIVALISSL	1675.91	FD	6.16951	0.299119
SctW wt + EGTA	121	136	FGNMPKGEIVALISSL	1675.91	0.167	1.76093	0.044648
SctW wt + EGTA	121	136	FGNMPKGEIVALISSL	1675.91	1	2.09451	0.02424
SctW wt + EGTA	121	136	FGNMPKGEIVALISSL	1675.91	10	2.88037	0.020157
SctW wt + EGTA	121	136	FGNMPKGEIVALISSL	1675.91	100	4.3943	0.312199
SctW wt + EGTA	121	140	FGNMPKGEIVALISSLLQSK	2132.18	FD	7.71091	0.067831
SctW wt + EGTA	121	140	FGNMPKGEIVALISSLLQSK	2132.18	0.167	2.77011	0.02727
SctW wt + EGTA	121	140	FGNMPKGEIVALISSLLQSK	2132.18	1	3.59457	0.143345
SctW wt + EGTA	121	140	FGNMPKGEIVALISSLLQSK	2132.18	10	4.61243	0.037366
SctW wt + EGTA	121	140	FGNMPKGEIVALISSLLQSK	2132.18	100	5.80342	0.109672
SctW wt + EGTA	133	140	ISSLLQSK	875.52	FD	2.87915	0.041736
SctW wt + EGTA	133	140	ISSLLQSK	875.52	0.167	1.42976	0.06996
SctW wt + EGTA	133	140	ISSLLQSK	875.52	1	1.74456	0.040863
SctW wt + EGTA	133	140	ISSLLQSK	875.52	10	1.97239	0.0161
SctW wt + EGTA	133	140	ISSLLQSK	875.52	100	2.27352	0.027838
SctW wt + EGTA	141	149	FVKIELKKK	1132.75	FD	4.56005	0.158764
SctW wt + EGTA	141	149	FVKIELKKK	1132.75	0.167	2.58405	0.151142
SctW wt + EGTA	141	149	FVKIELKKK	1132.75	1	3.1592	0.075542
SctW wt + EGTA	141	149	FVKIELKKK	1132.75	10	4.11851	0.057401
SctW wt + EGTA	141	149	FVKIELKKK	1132.75	100	4.5481	0.033509
SctW wt + EGTA	150	157	YAKLLLDL	948.576	FD	2.96706	0.104843
SctW wt + EGTA	150	157	YAKLLLDL	948.576	0.167	0.260441	0.017851
SctW wt + EGTA	150	157	YAKLLLDL	948.576	1	0.39539	0.036668
SctW wt + EGTA	150	157	YAKLLLDL	948.576	10	0.607951	0.0477
SctW wt + EGTA	150	157	YAKLLLDL	948.576	100	1.43868	0.063122
SctW wt + EGTA	158	165	LGEDDWEL	976.426	FD	2.32777	0.012612
SctW wt + EGTA	158	165	LGEDDWEL	976.426	0.167	0.790241	0.089456
SctW wt + EGTA	158	165	LGEDDWEL	976.426	1	0.883177	0.026852
SctW wt + EGTA	158	165	LGEDDWEL	976.426	10	1.50401	0.036408
SctW wt + EGTA	158	165	LGEDDWEL	976.426	100	2.18217	0.085683
SctW wt + EGTA	159	168	GEDDWELALL	1160.55	FD	3.88585	0.050374
SctW wt + EGTA	159	168	GEDDWELALL	1160.55	0.167	1.05756	0.084552
SctW wt + EGTA	159	168	GEDDWELALL	1160.55	1	1.35863	0.05773
SctW wt + EGTA	159	168	GEDDWELALL	1160.55	10	2.35868	0.036362
SctW wt + EGTA	159	168	GEDDWELALL	1160.55	100	3.36355	0.061709
SctW wt + EGTA	168	174	LSWLGVG	731.409	FD	3.01259	0.155963
SctW wt + EGTA	168	174	LSWLGVG	731.409	0.167	1.1072	0.066382
SctW wt + EGTA	168	174	LSWLGVG	731.409	1	1.43775	0.033747
SctW wt + EGTA	168	174	LSWLGVG	731.409	10	2.12641	0.037975
SctW wt + EGTA	168	174	LSWLGVG	731.409	100	2.50968	0.008567
SctW wt + EGTA	168	176	LSWLGVGEL	973.535	FD	4.06911	0.040291
SctW wt + EGTA	168	176	LSWLGVGEL	973.535	0.167	1.87829	0.107163
SctW wt + EGTA	168	176	LSWLGVGEL	973.535	1	2.31285	0.06942
SctW wt + EGTA	168	176	LSWLGVGEL	973.535	10	3.05535	0.032363
SctW wt + EGTA	168	176	LSWLGVGEL	973.535	100	3.48547	0.040891
SctW wt + EGTA	168	183	LSWLGVGELNQEGIQK	1770.94	FD	7.91631	0.086274
SctW wt + EGTA	168	183	LSWLGVGELNQEGIQK	1770.94	0.167	5.37296	0.270631
SctW wt + EGTA	168	183	LSWLGVGELNQEGIQK	1770.94	1	5.97777	0.165891
SctW wt + EGTA	168	183	LSWLGVGELNQEGIQK	1770.94	10	6.77638	0.051194
SctW wt + EGTA	168	183	LSWLGVGELNQEGIQK	1770.94	100	7.31131	0.084117
SctW wt + EGTA	168	187	LSWLGVGELNQEGIQKIKKL	2253.3	FD	12.1385	0.118529
SctW wt + EGTA	168	187	LSWLGVGELNQEGIQKIKKL	2253.3	0.167	6.4662	0.332747
SctW wt + EGTA	168	187	LSWLGVGELNQEGIQKIKKL	2253.3	1	7.16376	0.181026
SctW wt + EGTA	168	187	LSWLGVGELNQEGIQKIKKL	2253.3	10	8.4954	0.030216
SctW wt + EGTA	168	187	LSWLGVGELNQEGIQKIKKL	2253.3	100	10.2219	0.114115
SctW wt + EGTA	169	176	SWLGVGEL	860.451	FD	3.05418	0.042993
SctW wt + EGTA	169	176	SWLGVGEL	860.451	0.167	1.65625	0.069578
SctW wt + EGTA	169	176	SWLGVGEL	860.451	1	2.00458	0.05504
SctW wt + EGTA	169	176	SWLGVGEL	860.451	10	2.60916	0.025451
SctW wt + EGTA	169	176	SWLGVGEL	860.451	100	2.7889	0.031999
SctW wt + EGTA	169	182	SWLGVGELNQEGIQ	1529.76	FD	5.18923	0.069906
SctW wt + EGTA	169	182	SWLGVGELNQEGIQ	1529.76	0.167	3.71474	0.20126
SctW wt + EGTA	169	182	SWLGVGELNQEGIQ	1529.76	1	3.88489	0.078358
SctW wt + EGTA	169	182	SWLGVGELNQEGIQ	1529.76	10	4.52294	0.028856
SctW wt + EGTA	169	182	SWLGVGELNQEGIQ	1529.76	100	5.17474	0.056704
SctW wt + EGTA	169	187	SWLGVGELNQEGIQKIKKL	2140.21	FD	10.2881	0.167159
SctW wt + EGTA	169	187	SWLGVGELNQEGIQKIKKL	2140.21	0.167	6.21595	0.302297
SctW wt + EGTA	169	187	SWLGVGELNQEGIQKIKKL	2140.21	1	6.92781	0.142716
SctW wt + EGTA	169	187	SWLGVGELNQEGIQKIKKL	2140.21	10	8.23432	0.044788
SctW wt + EGTA	169	187	SWLGVGELNQEGIQKIKKL	2140.21	100	9.64194	0.040709
SctW wt + EGTA	175	183	ELNQEGIQK	1058.55	FD	3.80532	0.06001
SctW wt + EGTA	175	183	ELNQEGIQK	1058.55	0.167	3.33995	0.147244
SctW wt + EGTA	175	183	ELNQEGIQK	1058.55	1	3.59827	0.048747
SctW wt + EGTA	175	183	ELNQEGIQK	1058.55	10	3.60926	0.033142
SctW wt + EGTA	175	183	ELNQEGIQK	1058.55	100	3.75162	0.030178
SctW wt + EGTA	177	185	NQEGIQKIK	1057.6	FD	4.14928	0.084322
SctW wt + EGTA	177	185	NQEGIQKIK	1057.6	0.167	2.71239	0.145844
SctW wt + EGTA	177	185	NQEGIQKIK	1057.6	1	3.00774	0.049201
SctW wt + EGTA	177	185	NQEGIQKIK	1057.6	10	3.35579	0.028812
SctW wt + EGTA	177	185	NQEGIQKIK	1057.6	100	4.06695	0.027842
SctW wt + EGTA	177	187	NQEGIQKIKKL	1298.78	FD	5.27559	0.078609
SctW wt + EGTA	177	187	NQEGIQKIKKL	1298.78	0.167	2.89031	0.20063
SctW wt + EGTA	177	187	NQEGIQKIKKL	1298.78	1	3.13762	0.076058
SctW wt + EGTA	177	187	NQEGIQKIKKL	1298.78	10	3.69131	0.033667
SctW wt + EGTA	177	187	NQEGIQKIKKL	1298.78	100	4.86057	0.027697
SctW wt + EGTA	188	203	YEKAKDEDSENGASLL	1768.82	FD	5.88132	0.036506
SctW wt + EGTA	188	203	YEKAKDEDSENGASLL	1768.82	0.167	3.68022	0.209897
SctW wt + EGTA	188	203	YEKAKDEDSENGASLL	1768.82	1	3.89764	0.092316
SctW wt + EGTA	188	203	YEKAKDEDSENGASLL	1768.82	10	4.59282	0.033696
SctW wt + EGTA	188	203	YEKAKDEDSENGASLL	1768.82	100	5.5112	0.051841
SctW wt + EGTA	188	208	YEKAKDEDSENGASLLDWFME	2477.08	FD	8.05248	0.140017
SctW wt + EGTA	188	208	YEKAKDEDSENGASLLDWFME	2477.08	0.167	3.86577	0.100708
SctW wt + EGTA	188	208	YEKAKDEDSENGASLLDWFME	2477.08	1	4.12534	0.063359
SctW wt + EGTA	188	208	YEKAKDEDSENGASLLDWFME	2477.08	10	5.17226	0.061935
SctW wt + EGTA	188	208	YEKAKDEDSENGASLLDWFME	2477.08	100	6.99134	0.024345
SctW wt + EGTA	191	202	AKDEDSENGASL	1235.54	FD	3.38678	0.051234
SctW wt + EGTA	191	202	AKDEDSENGASL	1235.54	0.167	2.78444	0.207678
SctW wt + EGTA	191	202	AKDEDSENGASL	1235.54	1	2.9514	0.11825
SctW wt + EGTA	191	202	AKDEDSENGASL	1235.54	10	3.15511	0.040468
SctW wt + EGTA	191	202	AKDEDSENGASL	1235.54	100	3.30211	0.056902
SctW wt + EGTA	191	203	AKDEDSENGASLL	1348.62	FD	3.98995	0.022079
SctW wt + EGTA	191	203	AKDEDSENGASLL	1348.62	0.167	2.88576	0.11574
SctW wt + EGTA	191	203	AKDEDSENGASLL	1348.62	1	3.18773	0.071156
SctW wt + EGTA	191	203	AKDEDSENGASLL	1348.62	10	3.61491	0.05158
SctW wt + EGTA	191	203	AKDEDSENGASLL	1348.62	100	3.94216	0.057038
SctW wt + EGTA	191	204	AKDEDSENGASLLD	1463.65	FD	4.36001	0.026014
SctW wt + EGTA	191	204	AKDEDSENGASLLD	1463.65	0.167	3.06902	0.111492
SctW wt + EGTA	191	204	AKDEDSENGASLLD	1463.65	1	3.42391	0.08346
SctW wt + EGTA	191	204	AKDEDSENGASLLD	1463.65	10	3.91206	0.040797
SctW wt + EGTA	191	204	AKDEDSENGASLLD	1463.65	100	4.27374	0.062559
SctW wt + EGTA	191	206	AKDEDSENGASLLDWF	1796.8	FD	4.84216	0.161359
SctW wt + EGTA	191	206	AKDEDSENGASLLDWF	1796.8	0.167	0	0
SctW wt + EGTA	191	206	AKDEDSENGASLLDWF	1796.8	1	0	0
SctW wt + EGTA	191	206	AKDEDSENGASLLDWF	1796.8	10	0	0
SctW wt + EGTA	191	206	AKDEDSENGASLLDWF	1796.8	100	0	0
SctW wt + EGTA	191	208	AKDEDSENGASLLDWFME	2056.88	FD	6.49623	0.066597
SctW wt + EGTA	191	208	AKDEDSENGASLLDWFME	2056.88	0.167	3.3348	0.128559
SctW wt + EGTA	191	208	AKDEDSENGASLLDWFME	2056.88	1	3.74307	0.133451
SctW wt + EGTA	191	208	AKDEDSENGASLLDWFME	2056.88	10	4.56133	0.080702
SctW wt + EGTA	191	208	AKDEDSENGASLLDWFME	2056.88	100	5.70957	0.120919
SctW wt + EGTA	193	202	DEDSENGASL	1036.41	FD	2.865	0.016443
SctW wt + EGTA	193	202	DEDSENGASL	1036.41	0.167	2.32954	0.072265
SctW wt + EGTA	193	202	DEDSENGASL	1036.41	1	2.55291	0.090567
SctW wt + EGTA	193	202	DEDSENGASL	1036.41	10	2.69518	0.024577
SctW wt + EGTA	193	202	DEDSENGASL	1036.41	100	2.8549	0.074361
SctW wt + EGTA	193	203	DEDSENGASLL	1149.49	FD	3.57942	0.030778
SctW wt + EGTA	193	203	DEDSENGASLL	1149.49	0.167	2.53874	0.087967
SctW wt + EGTA	193	203	DEDSENGASLL	1149.49	1	2.79479	0.022705
SctW wt + EGTA	193	203	DEDSENGASLL	1149.49	10	3.17088	0.023838
SctW wt + EGTA	193	203	DEDSENGASLL	1149.49	100	3.47329	0.014524
SctW wt + EGTA	209	224	IKDLPEREKHLKVIIR	1987.22	FD	5.30733	0.084033
SctW wt + EGTA	209	224	IKDLPEREKHLKVIIR	1987.22	0.167	2.22706	0.175167
SctW wt + EGTA	209	224	IKDLPEREKHLKVIIR	1987.22	1	2.42847	0.06701
SctW wt + EGTA	209	224	IKDLPEREKHLKVIIR	1987.22	10	2.94415	0.030121
SctW wt + EGTA	209	224	IKDLPEREKHLKVIIR	1987.22	100	3.79699	0.033217
SctW wt + EGTA	209	226	IKDLPEREKHLKVIIRAL	2171.34	FD	6.39801	0.083181
SctW wt + EGTA	209	226	IKDLPEREKHLKVIIRAL	2171.34	0.167	2.5522	0.200284
SctW wt + EGTA	209	226	IKDLPEREKHLKVIIRAL	2171.34	1	2.77484	0.063215
SctW wt + EGTA	209	226	IKDLPEREKHLKVIIRAL	2171.34	10	3.39477	0.034737
SctW wt + EGTA	209	226	IKDLPEREKHLKVIIRAL	2171.34	100	4.36464	0.046432
SctW wt + EGTA	211	217	DLPEREK	886.463	FD	1.63613	0.039179
SctW wt + EGTA	211	217	DLPEREK	886.463	0.167	0.5935	0.075475
SctW wt + EGTA	211	217	DLPEREK	886.463	1	0.558051	0.033672
SctW wt + EGTA	211	217	DLPEREK	886.463	10	0.698787	0.031043
SctW wt + EGTA	211	217	DLPEREK	886.463	100	0.860185	0.031852
SctW wt + EGTA	211	220	DLPEREKHLK	1264.7	FD	2.95811	0.050956
SctW wt + EGTA	211	220	DLPEREKHLK	1264.7	0.167	1.73066	0.103024
SctW wt + EGTA	211	220	DLPEREKHLK	1264.7	1	1.76606	0.065179
SctW wt + EGTA	211	220	DLPEREKHLK	1264.7	10	2.00536	0.014084
SctW wt + EGTA	211	220	DLPEREKHLK	1264.7	100	2.3324	0.04791
SctW wt + EGTA	211	224	DLPEREKHLKVIIR	1746.04	FD	4.78824	0.068295
SctW wt + EGTA	211	224	DLPEREKHLKVIIR	1746.04	0.167	2.10728	0.146692
SctW wt + EGTA	211	224	DLPEREKHLKVIIR	1746.04	1	2.273	0.06746
SctW wt + EGTA	211	224	DLPEREKHLKVIIR	1746.04	10	2.66348	0.026576
SctW wt + EGTA	211	224	DLPEREKHLKVIIR	1746.04	100	3.2053	0.068048
SctW wt + EGTA	211	226	DLPEREKHLKVIIRAL	1930.16	FD	5.91302	0.071271
SctW wt + EGTA	211	226	DLPEREKHLKVIIRAL	1930.16	0.167	2.42965	0.176919
SctW wt + EGTA	211	226	DLPEREKHLKVIIRAL	1930.16	1	2.65404	0.043636
SctW wt + EGTA	211	226	DLPEREKHLKVIIRAL	1930.16	10	3.12227	0.028432
SctW wt + EGTA	211	226	DLPEREKHLKVIIRAL	1930.16	100	3.83523	0.025939
SctW wt + EGTA	213	224	PEREKHLKVIIR	1517.93	FD	3.52793	0.127158
SctW wt + EGTA	213	224	PEREKHLKVIIR	1517.93	0.167	0.994564	0.08361
SctW wt + EGTA	213	224	PEREKHLKVIIR	1517.93	1	1.1942	0.098505
SctW wt + EGTA	213	224	PEREKHLKVIIR	1517.93	10	1.62085	0.052717
SctW wt + EGTA	213	224	PEREKHLKVIIR	1517.93	100	2.07003	0.090836
SctW wt + EGTA	216	224	EKHLKVIIR	1135.73	FD	2.77829	0.042048
SctW wt + EGTA	216	224	EKHLKVIIR	1135.73	0.167	0.6098	0.043174
SctW wt + EGTA	216	224	EKHLKVIIR	1135.73	1	0.676921	0.049972
SctW wt + EGTA	216	224	EKHLKVIIR	1135.73	10	0.909142	0.035389
SctW wt + EGTA	216	224	EKHLKVIIR	1135.73	100	1.31155	0.057493
SctW wt + EGTA	223	229	IRALSFD	821.452	FD	2.74637	0.037002
SctW wt + EGTA	223	229	IRALSFD	821.452	0.167	2.26547	0.058952
SctW wt + EGTA	223	229	IRALSFD	821.452	1	2.37299	0.033496
SctW wt + EGTA	223	229	IRALSFD	821.452	10	2.62673	0.03539
SctW wt + EGTA	223	229	IRALSFD	821.452	100	2.70296	0.018845
SctW wt + EGTA	231	239	SYMSSFEDK	1093.45	FD	3.72759	0.078492
SctW wt + EGTA	231	239	SYMSSFEDK	1093.45	0.167	2.95589	0.019977
SctW wt + EGTA	231	239	SYMSSFEDK	1093.45	1	2.96617	0.100332
SctW wt + EGTA	231	239	SYMSSFEDK	1093.45	10	3.13523	0.041554
SctW wt + EGTA	231	239	SYMSSFEDK	1093.45	100	3.44171	0.083415
SctW wt + EGTA	233	239	MSSFEDK	843.355	FD	2.23415	0.034695
SctW wt + EGTA	233	239	MSSFEDK	843.355	0.167	1.7707	0.05451
SctW wt + EGTA	233	239	MSSFEDK	843.355	1	1.80108	0.039772
SctW wt + EGTA	233	239	MSSFEDK	843.355	10	1.95878	0.036802
SctW wt + EGTA	233	239	MSSFEDK	843.355	100	2.13841	0.073904
SctW wt + EGTA	236	248	FEDKVRTSSIISD	1496.76	FD	5.33044	0.136704
SctW wt + EGTA	236	248	FEDKVRTSSIISD	1496.76	0.167	2.09281	0.208108
SctW wt + EGTA	236	248	FEDKVRTSSIISD	1496.76	1	2.24098	0.104496
SctW wt + EGTA	236	248	FEDKVRTSSIISD	1496.76	10	3.09259	0.093598
SctW wt + EGTA	236	248	FEDKVRTSSIISD	1496.76	100	3.82044	0.105661
SctW wt + EGTA	239	248	KVRTSSIISD	1105.62	FD	3.97563	0.095034
SctW wt + EGTA	239	248	KVRTSSIISD	1105.62	0.167	1.12029	0.189748
SctW wt + EGTA	239	248	KVRTSSIISD	1105.62	1	1.08336	0.038107
SctW wt + EGTA	239	248	KVRTSSIISD	1105.62	10	1.76581	0.028168
SctW wt + EGTA	239	248	KVRTSSIISD	1105.62	100	2.73439	0.062097
SctW wt + EGTA	239	249	KVRTSSIISDL	1218.71	FD	3.96551	0.06252
SctW wt + EGTA	239	249	KVRTSSIISDL	1218.71	0.167	1.01964	0.170135
SctW wt + EGTA	239	249	KVRTSSIISDL	1218.71	1	0.937088	0.019197
SctW wt + EGTA	239	249	KVRTSSIISDL	1218.71	10	1.54689	0.02271
SctW wt + EGTA	239	249	KVRTSSIISDL	1218.71	100	2.48195	0.034376
SctW wt + EGTA	240	248	VRTSSIISD	977.526	FD	3.20666	0.031261
SctW wt + EGTA	240	248	VRTSSIISD	977.526	0.167	0.971499	0.144512
SctW wt + EGTA	240	248	VRTSSIISD	977.526	1	0.912543	0.010906
SctW wt + EGTA	240	248	VRTSSIISD	977.526	10	1.30881	0.007905
SctW wt + EGTA	240	248	VRTSSIISD	977.526	100	2.1238	0.043392
SctW wt + EGTA	240	249	VRTSSIISDL	1090.61	FD	3.44095	0.06724
SctW wt + EGTA	240	249	VRTSSIISDL	1090.61	0.167	0.908003	0.161455
SctW wt + EGTA	240	249	VRTSSIISDL	1090.61	1	0.798186	0.054483
SctW wt + EGTA	240	249	VRTSSIISDL	1090.61	10	1.16651	0.0168
SctW wt + EGTA	240	249	VRTSSIISDL	1090.61	100	1.96318	0.049607
SctW wt + EGTA	242	248	TSSIISD	722.357	FD	2.26605	0.014276
SctW wt + EGTA	242	248	TSSIISD	722.357	0.167	0.638704	0.091573
SctW wt + EGTA	242	248	TSSIISD	722.357	1	0.591113	0.033913
SctW wt + EGTA	242	248	TSSIISD	722.357	10	0.799444	0.025633
SctW wt + EGTA	242	248	TSSIISD	722.357	100	1.29733	0.023596
SctW wt + EGTA	259	266	NNYTDIIA	923.447	FD	3.67586	0.058044
SctW wt + EGTA	259	266	NNYTDIIA	923.447	0.167	1.86517	0.09624
SctW wt + EGTA	259	266	NNYTDIIA	923.447	1	1.94056	0.049174
SctW wt + EGTA	259	266	NNYTDIIA	923.447	10	2.56211	0.035775
SctW wt + EGTA	259	266	NNYTDIIA	923.447	100	3.22854	0.023867
SctW wt + EGTA	260	266	NYTDIIA	809.404	FD	3.1254	0.028183
SctW wt + EGTA	260	266	NYTDIIA	809.404	0.167	1.58184	0.133998
SctW wt + EGTA	260	266	NYTDIIA	809.404	1	1.65489	0.020071
SctW wt + EGTA	260	266	NYTDIIA	809.404	10	2.24674	0.034545
SctW wt + EGTA	260	266	NYTDIIA	809.404	100	2.8084	0.019391
SctW wt + EGTA	267	277	ISIKKDKDVIL	1271.79	FD	4.69593	0.074115
SctW wt + EGTA	267	277	ISIKKDKDVIL	1271.79	0.167	2.23222	0.135819
SctW wt + EGTA	267	277	ISIKKDKDVIL	1271.79	1	2.64176	0.066442
SctW wt + EGTA	267	277	ISIKKDKDVIL	1271.79	10	3.34165	0.035489
SctW wt + EGTA	267	277	ISIKKDKDVIL	1271.79	100	3.93411	0.055931
SctW wt + EGTA	269	282	IKKDKDVILNEMLS	1645.92	FD	6.65685	0.069623
SctW wt + EGTA	269	282	IKKDKDVILNEMLS	1645.92	0.167	2.63866	0.137742
SctW wt + EGTA	269	282	IKKDKDVILNEMLS	1645.92	1	3.14807	0.072268
SctW wt + EGTA	269	282	IKKDKDVILNEMLS	1645.92	10	4.08267	0.014079
SctW wt + EGTA	269	282	IKKDKDVILNEMLS	1645.92	100	5.03766	0.062057
SctW wt + EGTA	271	277	KDKDVIL	830.498	FD	2.42996	0.020681
SctW wt + EGTA	271	277	KDKDVIL	830.498	0.167	0.592831	0.046488
SctW wt + EGTA	271	277	KDKDVIL	830.498	1	0.760598	0.022825
SctW wt + EGTA	271	277	KDKDVIL	830.498	10	1.24646	0.005565
SctW wt + EGTA	271	277	KDKDVIL	830.498	100	1.7325	0.019463
SctW wt + EGTA	278	288	NEMLSIIEHVW	1370.68	FD	4.44068	0.079266
SctW wt + EGTA	278	288	NEMLSIIEHVW	1370.68	0.167	1.82999	0.044911
SctW wt + EGTA	278	288	NEMLSIIEHVW	1370.68	1	2.00939	0.036803
SctW wt + EGTA	278	288	NEMLSIIEHVW	1370.68	10	2.34924	0.025611
SctW wt + EGTA	278	288	NEMLSIIEHVW	1370.68	100	3.02224	0.028567
SctW wt + EGTA	281	288	LSIIEHVW	996.551	FD	2.88582	0.030785
SctW wt + EGTA	281	288	LSIIEHVW	996.551	0.167	1.6674	0.045223
SctW wt + EGTA	281	288	LSIIEHVW	996.551	1	1.73807	0.013819
SctW wt + EGTA	281	288	LSIIEHVW	996.551	10	1.86393	0.018795
SctW wt + EGTA	281	288	LSIIEHVW	996.551	100	2.15214	0.030095
SctW wt + EGTA	289	295	LTEDWLL	889.467	FD	2.45643	0.028495
SctW wt + EGTA	289	295	LTEDWLL	889.467	0.167	1.63622	0.083926
SctW wt + EGTA	289	295	LTEDWLL	889.467	1	1.83021	0.055443
SctW wt + EGTA	289	295	LTEDWLL	889.467	10	1.99705	0.044656
SctW wt + EGTA	289	295	LTEDWLL	889.467	100	2.36471	0.038059
SctW wt + EGTA	292	302	DWLLESPSRVS	1288.65	FD	4.3421	0.064689
SctW wt + EGTA	292	302	DWLLESPSRVS	1288.65	0.167	1.49189	0.138188
SctW wt + EGTA	292	302	DWLLESPSRVS	1288.65	1	2.02339	0.032014
SctW wt + EGTA	292	302	DWLLESPSRVS	1288.65	10	2.80851	0.013062
SctW wt + EGTA	292	302	DWLLESPSRVS	1288.65	100	3.5028	0.01902
SctW wt + EGTA	292	307	DWLLESPSRVSIVEDK	1872.97	FD	7.23967	0.174636
SctW wt + EGTA	292	307	DWLLESPSRVSIVEDK	1872.97	0.167	2.52766	0.295969
SctW wt + EGTA	292	307	DWLLESPSRVSIVEDK	1872.97	1	3.75481	0.261402
SctW wt + EGTA	292	307	DWLLESPSRVSIVEDK	1872.97	10	5.11193	0.226868
SctW wt + EGTA	292	307	DWLLESPSRVSIVEDK	1872.97	100	6.10117	0.234967
SctW wt + EGTA	293	300	WLLESPSR	987.526	FD	2.75432	0.03899
SctW wt + EGTA	293	300	WLLESPSR	987.526	0.167	0.872741	0.08988
SctW wt + EGTA	293	300	WLLESPSR	987.526	1	1.07596	0.031096
SctW wt + EGTA	293	300	WLLESPSR	987.526	10	1.54748	0.01182
SctW wt + EGTA	293	300	WLLESPSR	987.526	100	2.17222	0.016116
SctW wt + EGTA	293	302	WLLESPSRVS	1173.63	FD	3.83112	0.078154
SctW wt + EGTA	293	302	WLLESPSRVS	1173.63	0.167	0.99343	0.148247
SctW wt + EGTA	293	302	WLLESPSRVS	1173.63	1	1.49487	0.037235
SctW wt + EGTA	293	302	WLLESPSRVS	1173.63	10	2.18213	0.038269
SctW wt + EGTA	293	302	WLLESPSRVS	1173.63	100	2.89661	0.032673
SctW wt + EGTA	293	310	WLLESPSRVSIVEDKHVY	2157.13	FD	8.81438	0.166956
SctW wt + EGTA	293	310	WLLESPSRVSIVEDKHVY	2157.13	0.167	3.74046	0.095994
SctW wt + EGTA	293	310	WLLESPSRVSIVEDKHVY	2157.13	1	4.84999	0.258924
SctW wt + EGTA	293	310	WLLESPSRVSIVEDKHVY	2157.13	10	6.42989	0.104114
SctW wt + EGTA	293	310	WLLESPSRVSIVEDKHVY	2157.13	100	7.06063	0.109639
SctW wt + EGTA	295	302	LESPSRVS	874.463	FD	2.84879	0.05315
SctW wt + EGTA	295	302	LESPSRVS	874.463	0.167	1.01949	0.086592
SctW wt + EGTA	295	302	LESPSRVS	874.463	1	1.31517	0.038159
SctW wt + EGTA	295	302	LESPSRVS	874.463	10	1.58575	0.03111
SctW wt + EGTA	295	302	LESPSRVS	874.463	100	1.98474	0.030962
SctW wt + EGTA	295	307	LESPSRVSIVEDK	1458.78	FD	5.1588	0.058142
SctW wt + EGTA	295	307	LESPSRVSIVEDK	1458.78	0.167	2.09237	0.18215
SctW wt + EGTA	295	307	LESPSRVSIVEDK	1458.78	1	2.79967	0.055101
SctW wt + EGTA	295	307	LESPSRVSIVEDK	1458.78	10	3.81924	0.038329
SctW wt + EGTA	295	307	LESPSRVSIVEDK	1458.78	100	4.33729	0.040001
SctW wt + EGTA	296	305	ESPSRVSIVE	1102.57	FD	4.18672	0.189356
SctW wt + EGTA	296	305	ESPSRVSIVE	1102.57	0.167	1.56245	0.153408
SctW wt + EGTA	296	305	ESPSRVSIVE	1102.57	1	2.12426	0.347341
SctW wt + EGTA	296	305	ESPSRVSIVE	1102.57	10	3.21186	0.201321
SctW wt + EGTA	296	305	ESPSRVSIVE	1102.57	100	3.44188	0.044768
SctW wt + EGTA	296	307	ESPSRVSIVEDK	1345.7	FD	4.83892	0.048513
SctW wt + EGTA	296	307	ESPSRVSIVEDK	1345.7	0.167	2.07115	0.115609
SctW wt + EGTA	296	307	ESPSRVSIVEDK	1345.7	1	2.84982	0.05782
SctW wt + EGTA	296	307	ESPSRVSIVEDK	1345.7	10	3.76302	0.031356
SctW wt + EGTA	296	307	ESPSRVSIVEDK	1345.7	100	4.2268	0.05209
SctW wt + EGTA	296	310	ESPSRVSIVEDKHVY	1744.89	FD	5.96134	0.097616
SctW wt + EGTA	296	310	ESPSRVSIVEDKHVY	1744.89	0.167	3.2712	0.518841
SctW wt + EGTA	296	310	ESPSRVSIVEDKHVY	1744.89	1	4.06687	0.095638
SctW wt + EGTA	296	310	ESPSRVSIVEDKHVY	1744.89	10	4.96834	0.088175
SctW wt + EGTA	296	310	ESPSRVSIVEDKHVY	1744.89	100	5.19689	0.02816
SctW wt + EGTA	301	307	VSIVEDK	789.435	FD	2.6273	0.040234
SctW wt + EGTA	301	307	VSIVEDK	789.435	0.167	1.27346	0.050774
SctW wt + EGTA	301	307	VSIVEDK	789.435	1	1.73564	0.039669
SctW wt + EGTA	301	307	VSIVEDK	789.435	10	2.43525	0.0349
SctW wt + EGTA	301	307	VSIVEDK	789.435	100	2.63215	0.093591
SctW wt + EGTA	301	310	VSIVEDKHVY	1188.63	FD	3.76239	0.027339
SctW wt + EGTA	301	310	VSIVEDKHVY	1188.63	0.167	2.24419	0.127672
SctW wt + EGTA	301	310	VSIVEDKHVY	1188.63	1	2.71179	0.060194
SctW wt + EGTA	301	310	VSIVEDKHVY	1188.63	10	3.48708	0.032503
SctW wt + EGTA	301	310	VSIVEDKHVY	1188.63	100	3.65988	0.016001
SctW wt + EGTA	303	310	IVEDKHVY	1002.53	FD	2.36643	0.070258
SctW wt + EGTA	303	310	IVEDKHVY	1002.53	0.167	1.96501	0.080471
SctW wt + EGTA	303	310	IVEDKHVY	1002.53	1	1.94871	0.02665
SctW wt + EGTA	303	310	IVEDKHVY	1002.53	10	2.06753	0.018314
SctW wt + EGTA	303	310	IVEDKHVY	1002.53	100	2.20209	0.040741
SctW wt + EGTA	316	325	KEFFASLPDA	1124.56	FD	3.11375	0.076709
SctW wt + EGTA	316	325	KEFFASLPDA	1124.56	0.167	1.57147	0.096429
SctW wt + EGTA	316	325	KEFFASLPDA	1124.56	1	1.69079	0.025023
SctW wt + EGTA	316	325	KEFFASLPDA	1124.56	10	1.98824	0.023208
SctW wt + EGTA	316	325	KEFFASLPDA	1124.56	100	2.32793	0.029631
SctW wt + EGTA	318	326	FFASLPDAC	970.434	FD	2.80371	0.022477
SctW wt + EGTA	318	326	FFASLPDAC	970.434	0.167	0.684191	0.079907
SctW wt + EGTA	318	326	FFASLPDAC	970.434	1	0.881604	0.006825
SctW wt + EGTA	318	326	FFASLPDAC	970.434	10	1.53788	0.025524
SctW wt + EGTA	318	326	FFASLPDAC	970.434	100	2.35833	0.025186
SctW wt + EGTA	318	327	FFASLPDACF	1117.5	FD	3.37346	0.059902
SctW wt + EGTA	318	327	FFASLPDACF	1117.5	0.167	0.755116	0.089855
SctW wt + EGTA	318	327	FFASLPDACF	1117.5	1	0.94691	0.048914
SctW wt + EGTA	318	327	FFASLPDACF	1117.5	10	1.71582	0.048874
SctW wt + EGTA	318	327	FFASLPDACF	1117.5	100	2.62054	0.050738
SctW wt + EGTA	318	329	FFASLPDACFID	1345.61	FD	4.75927	0.126147
SctW wt + EGTA	318	329	FFASLPDACFID	1345.61	0.167	0.869327	0.093176
SctW wt + EGTA	318	329	FFASLPDACFID	1345.61	1	1.40576	0.031706
SctW wt + EGTA	318	329	FFASLPDACFID	1345.61	10	2.71445	0.020988
SctW wt + EGTA	318	329	FFASLPDACFID	1345.61	100	3.83922	0.112759
SctW wt + EGTA	319	325	FASLPDA	720.356	FD	2.14848	0.010608
SctW wt + EGTA	319	325	FASLPDA	720.356	0.167	0.701427	0.034997
SctW wt + EGTA	319	325	FASLPDA	720.356	1	1.39164	0.024844
SctW wt + EGTA	319	325	FASLPDA	720.356	10	1.63205	0.011954
SctW wt + EGTA	319	325	FASLPDA	720.356	100	2.04359	0.01259
SctW wt + EGTA	319	326	FASLPDAC	823.365	FD	2.60141	0.036201
SctW wt + EGTA	319	326	FASLPDAC	823.365	0.167	0.684266	0.065491
SctW wt + EGTA	319	326	FASLPDAC	823.365	1	0.87652	0.016344
SctW wt + EGTA	319	326	FASLPDAC	823.365	10	1.5144	0.028924
SctW wt + EGTA	319	326	FASLPDAC	823.365	100	2.28009	0.023683
SctW wt + EGTA	319	329	FASLPDACFID	1198.54	FD	4.40028	0.065143
SctW wt + EGTA	319	329	FASLPDACFID	1198.54	0.167	0.942181	0.160424
SctW wt + EGTA	319	329	FASLPDACFID	1198.54	1	1.41925	0.026415
SctW wt + EGTA	319	329	FASLPDACFID	1198.54	10	2.70139	0.012929
SctW wt + EGTA	319	329	FASLPDACFID	1198.54	100	3.80933	0.019827
SctW wt + EGTA	330	337	NEQRSNTL	961.47	FD	2.99725	0.003744
SctW wt + EGTA	330	337	NEQRSNTL	961.47	0.167	1.16664	0.079916
SctW wt + EGTA	330	337	NEQRSNTL	961.47	1	1.57823	0.053465
SctW wt + EGTA	330	337	NEQRSNTL	961.47	10	2.14412	0.034776
SctW wt + EGTA	330	337	NEQRSNTL	961.47	100	2.68209	0.039281
SctW wt + EGTA	330	339	NEQRSNTLLM	1205.59	FD	4.47471	0.022861
SctW wt + EGTA	330	339	NEQRSNTLLM	1205.59	0.167	1.1699	0.104194
SctW wt + EGTA	330	339	NEQRSNTLLM	1205.59	1	1.52519	0.024038
SctW wt + EGTA	330	339	NEQRSNTLLM	1205.59	10	2.2408	0.027193
SctW wt + EGTA	330	339	NEQRSNTLLM	1205.59	100	3.22253	0.026876
SctW wt + EGTA	330	348	NEQRSNTLLMIGKVIDYKE	2251.18	FD	10.328	0.050405
SctW wt + EGTA	330	348	NEQRSNTLLMIGKVIDYKE	2251.18	0.167	2.95916	0.22265
SctW wt + EGTA	330	348	NEQRSNTLLMIGKVIDYKE	2251.18	1	3.68456	0.177
SctW wt + EGTA	330	348	NEQRSNTLLMIGKVIDYKE	2251.18	10	4.81725	0.205659
SctW wt + EGTA	330	348	NEQRSNTLLMIGKVIDYKE	2251.18	100	7.96308	0.124362
SctW wt + EGTA	330	351	NEQRSNTLLMIGKVIDYKEDVM	2596.31	FD	11.5337	0.016656
SctW wt + EGTA	330	351	NEQRSNTLLMIGKVIDYKEDVM	2596.31	0.167	4.27438	0.183019
SctW wt + EGTA	330	351	NEQRSNTLLMIGKVIDYKEDVM	2596.31	1	5.19633	0.059195
SctW wt + EGTA	330	351	NEQRSNTLLMIGKVIDYKEDVM	2596.31	10	6.45287	0.120416
SctW wt + EGTA	330	351	NEQRSNTLLMIGKVIDYKEDVM	2596.31	100	9.33832	0.139407
SctW wt + EGTA	338	344	LMIGKVI	773.495	FD	3.01736	0.065103
SctW wt + EGTA	338	344	LMIGKVI	773.495	0.167	0.221305	0.048379
SctW wt + EGTA	338	344	LMIGKVI	773.495	1	0.31742	0.015467
SctW wt + EGTA	338	344	LMIGKVI	773.495	10	1.00544	0.015509
SctW wt + EGTA	338	344	LMIGKVI	773.495	100	2.40874	0.023714
SctW wt + EGTA	338	345	LMIGKVID	888.522	FD	3.56875	0.01661
SctW wt + EGTA	338	345	LMIGKVID	888.522	0.167	0.428177	0.064834
SctW wt + EGTA	338	345	LMIGKVID	888.522	1	0.702977	0.024018
SctW wt + EGTA	338	345	LMIGKVID	888.522	10	1.44474	0.015207
SctW wt + EGTA	338	345	LMIGKVID	888.522	100	2.9388	0.027528
SctW wt + EGTA	338	348	LMIGKVIDYKE	1308.72	FD	5.34237	0.047104
SctW wt + EGTA	338	348	LMIGKVIDYKE	1308.72	0.167	2.0469	0.107319
SctW wt + EGTA	338	348	LMIGKVIDYKE	1308.72	1	2.34311	0.045507
SctW wt + EGTA	338	348	LMIGKVIDYKE	1308.72	10	3.11728	0.025776
SctW wt + EGTA	338	348	LMIGKVIDYKE	1308.72	100	4.66573	0.027552
SctW wt + EGTA	338	351	LMIGKVIDYKEDVM	1653.86	FD	6.81459	0.048765
SctW wt + EGTA	338	351	LMIGKVIDYKEDVM	1653.86	0.167	3.23188	0.160629
SctW wt + EGTA	338	351	LMIGKVIDYKEDVM	1653.86	1	3.72214	0.064435
SctW wt + EGTA	338	351	LMIGKVIDYKEDVM	1653.86	10	4.50223	0.024603
SctW wt + EGTA	338	351	LMIGKVIDYKEDVM	1653.86	100	6.14134	0.026161
SctW wt + EGTA	339	351	MIGKVIDYKEDVM	1540.78	FD	5.17442	0.116349
SctW wt + EGTA	339	351	MIGKVIDYKEDVM	1540.78	0.167	3.31294	0.102531
SctW wt + EGTA	339	351	MIGKVIDYKEDVM	1540.78	1	3.01212	0.065305
SctW wt + EGTA	339	351	MIGKVIDYKEDVM	1540.78	10	3.62982	0.073907
SctW wt + EGTA	339	351	MIGKVIDYKEDVM	1540.78	100	4.87174	0.105122
SctW wt + EGTA	340	348	IGKVIDYKE	1064.6	FD	3.92738	0.024363
SctW wt + EGTA	340	348	IGKVIDYKE	1064.6	0.167	1.82807	0.068421
SctW wt + EGTA	340	348	IGKVIDYKE	1064.6	1	2.06357	0.023613
SctW wt + EGTA	340	348	IGKVIDYKE	1064.6	10	2.52097	0.02058
SctW wt + EGTA	340	348	IGKVIDYKE	1064.6	100	3.74836	0.031822
SctW wt + EGTA	340	349	IGKVIDYKED	1179.63	FD	3.88415	0.153577
SctW wt + EGTA	340	349	IGKVIDYKED	1179.63	0.167	1.99933	0.091526
SctW wt + EGTA	340	349	IGKVIDYKED	1179.63	1	2.18061	0.022269
SctW wt + EGTA	340	349	IGKVIDYKED	1179.63	10	2.55135	0.039632
SctW wt + EGTA	340	349	IGKVIDYKED	1179.63	100	3.51173	0.095279
SctW wt + EGTA	340	351	IGKVIDYKEDVM	1409.73	FD	5.28836	0.030574
SctW wt + EGTA	340	351	IGKVIDYKEDVM	1409.73	0.167	3.11022	0.118957
SctW wt + EGTA	340	351	IGKVIDYKEDVM	1409.73	1	3.45434	0.034099
SctW wt + EGTA	340	351	IGKVIDYKEDVM	1409.73	10	3.93656	0.026182
SctW wt + EGTA	340	351	IGKVIDYKEDVM	1409.73	100	5.08887	0.012394

## Sheet: C. SctV-CD + Ca
Protein	Start	End	Sequence	Peptide mass (Da)	HDX time (min)	D-Uptake	Std Dev
SctV-CD + Ca	334	355	DAMGADLSNSQNISPGAEPLIL	2213.08	FD	9.39549	0.28539
SctV-CD + Ca	334	355	DAMGADLSNSQNISPGAEPLIL	2213.08	0.167	7.24158	0.163125
SctV-CD + Ca	334	355	DAMGADLSNSQNISPGAEPLIL	2213.08	1	7.50549	0.283152
SctV-CD + Ca	334	355	DAMGADLSNSQNISPGAEPLIL	2213.08	10	8.04593	0.168942
SctV-CD + Ca	334	355	DAMGADLSNSQNISPGAEPLIL	2213.08	100	8.55589	0.334369
SctV-CD + Ca	335	355	AMGADLSNSQNISPGAEPLIL	2098.05	FD	8.62935	0.257565
SctV-CD + Ca	335	355	AMGADLSNSQNISPGAEPLIL	2098.05	0.167	6.4589	0.094796
SctV-CD + Ca	335	355	AMGADLSNSQNISPGAEPLIL	2098.05	1	6.78655	0.230641
SctV-CD + Ca	335	355	AMGADLSNSQNISPGAEPLIL	2098.05	10	7.3167	0.276488
SctV-CD + Ca	335	355	AMGADLSNSQNISPGAEPLIL	2098.05	100	7.44177	0.164101
SctV-CD + Ca	335	357	AMGADLSNSQNISPGAEPLILNL	2325.18	FD	9.33221	0.184878
SctV-CD + Ca	335	357	AMGADLSNSQNISPGAEPLILNL	2325.18	0.167	6.47655	0.063587
SctV-CD + Ca	335	357	AMGADLSNSQNISPGAEPLILNL	2325.18	1	6.86899	0.2137
SctV-CD + Ca	335	357	AMGADLSNSQNISPGAEPLILNL	2325.18	10	7.05304	0.186199
SctV-CD + Ca	335	357	AMGADLSNSQNISPGAEPLILNL	2325.18	100	7.54287	0.119711
SctV-CD + Ca	340	357	LSNSQNISPGAEPLILNL	1880.01	FD	6.53203	0.229292
SctV-CD + Ca	340	357	LSNSQNISPGAEPLILNL	1880.01	0.167	3.63096	0.093617
SctV-CD + Ca	340	357	LSNSQNISPGAEPLILNL	1880.01	1	4.06261	0.096155
SctV-CD + Ca	340	357	LSNSQNISPGAEPLILNL	1880.01	10	4.33376	0.232383
SctV-CD + Ca	340	357	LSNSQNISPGAEPLILNL	1880.01	100	4.66565	0.116628
SctV-CD + Ca	341	355	SNSQNISPGAEPLIL	1539.8	FD	5.14597	0.157299
SctV-CD + Ca	341	355	SNSQNISPGAEPLIL	1539.8	0.167	3.00429	0.164072
SctV-CD + Ca	341	355	SNSQNISPGAEPLIL	1539.8	1	3.52923	0.055514
SctV-CD + Ca	341	355	SNSQNISPGAEPLIL	1539.8	10	4.01172	0.272521
SctV-CD + Ca	341	355	SNSQNISPGAEPLIL	1539.8	100	4.07544	0.109591
SctV-CD + Ca	358	371	SSNIYSSDITQQIE	1584.74	FD	7.88706	0.101049
SctV-CD + Ca	358	371	SSNIYSSDITQQIE	1584.74	0.167	3.26156	0.042063
SctV-CD + Ca	358	371	SSNIYSSDITQQIE	1584.74	1	4.28899	0.071514
SctV-CD + Ca	358	371	SSNIYSSDITQQIE	1584.74	10	5.65095	0.119721
SctV-CD + Ca	358	371	SSNIYSSDITQQIE	1584.74	100	7.01851	0.104681
SctV-CD + Ca	361	371	IYSSDITQQIE	1296.63	FD	5.81051	0.215482
SctV-CD + Ca	361	371	IYSSDITQQIE	1296.63	0.167	2.76747	0.050924
SctV-CD + Ca	361	371	IYSSDITQQIE	1296.63	1	3.5951	0.06508
SctV-CD + Ca	361	371	IYSSDITQQIE	1296.63	10	4.37187	0.065944
SctV-CD + Ca	361	371	IYSSDITQQIE	1296.63	100	5.17235	0.069136
SctV-CD + Ca	363	371	SSDITQQIE	1020.48	FD	4.56563	0.059002
SctV-CD + Ca	363	371	SSDITQQIE	1020.48	0.167	2.01426	0.018546
SctV-CD + Ca	363	371	SSDITQQIE	1020.48	1	2.59872	0.043292
SctV-CD + Ca	363	371	SSDITQQIE	1020.48	10	3.26037	0.08883
SctV-CD + Ca	363	371	SSDITQQIE	1020.48	100	3.94591	0.046135
SctV-CD + Ca	372	378	VMRWNFF	999.487	FD	3.43519	0.028911
SctV-CD + Ca	372	378	VMRWNFF	999.487	0.167	0.443169	0.025641
SctV-CD + Ca	372	378	VMRWNFF	999.487	1	0.826483	0.040202
SctV-CD + Ca	372	378	VMRWNFF	999.487	10	1.75349	0.029814
SctV-CD + Ca	372	378	VMRWNFF	999.487	100	2.80168	0.057213
SctV-CD + Ca	377	388	FFEESGIPLPKI	1376.75	FD	4.11449	0.139955
SctV-CD + Ca	377	388	FFEESGIPLPKI	1376.75	0.167	0.885247	0.044033
SctV-CD + Ca	377	388	FFEESGIPLPKI	1376.75	1	1.51004	0.049768
SctV-CD + Ca	377	388	FFEESGIPLPKI	1376.75	10	2.24721	0.03182
SctV-CD + Ca	377	388	FFEESGIPLPKI	1376.75	100	3.15711	0.052983
SctV-CD + Ca	378	394	FEESGIPLPKIIVNPVK	1880.09	FD	7.1853	0.151041
SctV-CD + Ca	378	394	FEESGIPLPKIIVNPVK	1880.09	0.167	1.62968	0.039333
SctV-CD + Ca	378	394	FEESGIPLPKIIVNPVK	1880.09	1	2.47429	0.053602
SctV-CD + Ca	378	394	FEESGIPLPKIIVNPVK	1880.09	10	3.68591	0.096647
SctV-CD + Ca	378	394	FEESGIPLPKIIVNPVK	1880.09	100	4.65956	0.047779
SctV-CD + Ca	378	397	FEESGIPLPKIIVNPVKNND	2223.2	FD	8.35136	0.152094
SctV-CD + Ca	378	397	FEESGIPLPKIIVNPVKNND	2223.2	0.167	2.55954	0.033397
SctV-CD + Ca	378	397	FEESGIPLPKIIVNPVKNND	2223.2	1	3.38244	0.077063
SctV-CD + Ca	378	397	FEESGIPLPKIIVNPVKNND	2223.2	10	4.57636	0.186526
SctV-CD + Ca	378	397	FEESGIPLPKIIVNPVKNND	2223.2	100	5.76578	0.088602
SctV-CD + Ca	378	401	FEESGIPLPKIIVNPVKNNDSAIE	2623.4	FD	10.1284	0.288281
SctV-CD + Ca	378	401	FEESGIPLPKIIVNPVKNNDSAIE	2623.4	0.167	2.68822	0.06777
SctV-CD + Ca	378	401	FEESGIPLPKIIVNPVKNNDSAIE	2623.4	1	3.65961	0.085188
SctV-CD + Ca	378	401	FEESGIPLPKIIVNPVKNNDSAIE	2623.4	10	5.16113	0.169006
SctV-CD + Ca	378	401	FEESGIPLPKIIVNPVKNNDSAIE	2623.4	100	6.4679	0.119166
SctV-CD + Ca	381	394	SGIPLPKIIVNPVK	1474.94	FD	6.18698	0.085024
SctV-CD + Ca	381	394	SGIPLPKIIVNPVK	1474.94	0.167	1.47812	0.036575
SctV-CD + Ca	381	394	SGIPLPKIIVNPVK	1474.94	1	2.24094	0.056991
SctV-CD + Ca	381	394	SGIPLPKIIVNPVK	1474.94	10	3.28846	0.065651
SctV-CD + Ca	381	394	SGIPLPKIIVNPVK	1474.94	100	4.00133	0.042987
SctV-CD + Ca	381	397	SGIPLPKIIVNPVKNND	1818.05	FD	7.24544	0.133443
SctV-CD + Ca	381	397	SGIPLPKIIVNPVKNND	1818.05	0.167	2.46103	0.088931
SctV-CD + Ca	381	397	SGIPLPKIIVNPVKNND	1818.05	1	3.23027	0.081254
SctV-CD + Ca	381	397	SGIPLPKIIVNPVKNND	1818.05	10	4.25481	0.145708
SctV-CD + Ca	381	397	SGIPLPKIIVNPVKNND	1818.05	100	5.01141	0.061969
SctV-CD + Ca	395	401	NNDSAIE	762.326	FD	2.23278	0.059358
SctV-CD + Ca	395	401	NNDSAIE	762.326	0.167	0.484933	0.024226
SctV-CD + Ca	395	401	NNDSAIE	762.326	1	0.66094	0.028011
SctV-CD + Ca	395	401	NNDSAIE	762.326	10	0.972554	0.034304
SctV-CD + Ca	395	401	NNDSAIE	762.326	100	1.33704	0.023793
SctV-CD + Ca	398	404	SAIEFLL	792.45	FD	3.32507	0.14224
SctV-CD + Ca	398	404	SAIEFLL	792.45	0.167	0.075107	0.008748
SctV-CD + Ca	398	404	SAIEFLL	792.45	1	0.075207	0.01012
SctV-CD + Ca	398	404	SAIEFLL	792.45	10	0.13546	0.019235
SctV-CD + Ca	398	404	SAIEFLL	792.45	100	0.386819	0.036124
SctV-CD + Ca	405	414	YQESIYKDTL	1259.62	FD	4.65534	0.074785
SctV-CD + Ca	405	414	YQESIYKDTL	1259.62	0.167	1.06435	0.025495
SctV-CD + Ca	405	414	YQESIYKDTL	1259.62	1	1.79863	0.05504
SctV-CD + Ca	405	414	YQESIYKDTL	1259.62	10	3.08757	0.122428
SctV-CD + Ca	405	414	YQESIYKDTL	1259.62	100	4.27684	0.093014
SctV-CD + Ca	406	414	QESIYKDTL	1096.55	FD	4.4344	0.094365
SctV-CD + Ca	406	414	QESIYKDTL	1096.55	0.167	1.12387	0.029471
SctV-CD + Ca	406	414	QESIYKDTL	1096.55	1	1.86654	0.07146
SctV-CD + Ca	406	414	QESIYKDTL	1096.55	10	3.19242	0.073129
SctV-CD + Ca	406	414	QESIYKDTL	1096.55	100	4.25936	0.068273
SctV-CD + Ca	409	416	IYKDTLID	980.53	FD	3.04871	0.040387
SctV-CD + Ca	409	416	IYKDTLID	980.53	0.167	1.53069	0.024289
SctV-CD + Ca	409	416	IYKDTLID	980.53	1	1.98467	0.030954
SctV-CD + Ca	409	416	IYKDTLID	980.53	10	2.37046	0.126461
SctV-CD + Ca	409	416	IYKDTLID	980.53	100	2.92736	0.031205
SctV-CD + Ca	417	427	DTVYFEAGHAE	1238.53	FD	5.60209	0.065436
SctV-CD + Ca	417	427	DTVYFEAGHAE	1238.53	0.167	2.53869	0.052033
SctV-CD + Ca	417	427	DTVYFEAGHAE	1238.53	1	2.60156	0.129854
SctV-CD + Ca	417	427	DTVYFEAGHAE	1238.53	10	3.0503	0.061854
SctV-CD + Ca	417	427	DTVYFEAGHAE	1238.53	100	4.86639	0.071001
SctV-CD + Ca	421	427	FEAGHAE	760.326	FD	2.32299	0.05233
SctV-CD + Ca	421	427	FEAGHAE	760.326	0.167	2.25536	0.043615
SctV-CD + Ca	421	427	FEAGHAE	760.326	1	2.23062	0.068963
SctV-CD + Ca	421	427	FEAGHAE	760.326	10	2.23893	0.04977
SctV-CD + Ca	421	427	FEAGHAE	760.326	100	2.25972	0.054321
SctV-CD + Ca	421	429	FEAGHAEIS	960.442	FD	3.92516	0.058217
SctV-CD + Ca	421	429	FEAGHAEIS	960.442	0.167	3.74978	0.185978
SctV-CD + Ca	421	429	FEAGHAEIS	960.442	1	3.80332	0.123414
SctV-CD + Ca	421	429	FEAGHAEIS	960.442	10	3.75366	0.132539
SctV-CD + Ca	421	429	FEAGHAEIS	960.442	100	3.85127	0.066647
SctV-CD + Ca	421	431	FEAGHAEISFE	1236.55	FD	5.98825	0.073264
SctV-CD + Ca	421	431	FEAGHAEISFE	1236.55	0.167	5.14636	0.09952
SctV-CD + Ca	421	431	FEAGHAEISFE	1236.55	1	5.45775	0.039482
SctV-CD + Ca	421	431	FEAGHAEISFE	1236.55	10	5.65241	0.142011
SctV-CD + Ca	421	431	FEAGHAEISFE	1236.55	100	5.88922	0.06927
SctV-CD + Ca	430	436	FEFVQEK	926.462	FD	3.75033	0.037998
SctV-CD + Ca	430	436	FEFVQEK	926.462	0.167	2.01609	0.127208
SctV-CD + Ca	430	436	FEFVQEK	926.462	1	2.51527	0.058507
SctV-CD + Ca	430	436	FEFVQEK	926.462	10	2.91919	0.071196
SctV-CD + Ca	430	436	FEFVQEK	926.462	100	3.38068	0.042949
SctV-CD + Ca	437	448	LSTNSIVYKTNK	1367.75	FD	6.18992	0.127301
SctV-CD + Ca	437	448	LSTNSIVYKTNK	1367.75	0.167	3.03931	0.031814
SctV-CD + Ca	437	448	LSTNSIVYKTNK	1367.75	1	3.52769	0.085893
SctV-CD + Ca	437	448	LSTNSIVYKTNK	1367.75	10	4.51572	0.133731
SctV-CD + Ca	437	448	LSTNSIVYKTNK	1367.75	100	5.9317	0.099854
SctV-CD + Ca	437	453	LSTNSIVYKTNKTNQQL	1952.04	FD	9.29302	0.143124
SctV-CD + Ca	437	453	LSTNSIVYKTNKTNQQL	1952.04	0.167	5.98384	0.071029
SctV-CD + Ca	437	453	LSTNSIVYKTNKTNQQL	1952.04	1	6.50635	0.136385
SctV-CD + Ca	437	453	LSTNSIVYKTNKTNQQL	1952.04	10	7.36272	0.28135
SctV-CD + Ca	437	453	LSTNSIVYKTNKTNQQL	1952.04	100	8.93414	0.136438
SctV-CD + Ca	437	456	LSTNSIVYKTNKTNQQLAHL	2273.22	FD	11.2694	0.251895
SctV-CD + Ca	437	456	LSTNSIVYKTNKTNQQLAHL	2273.22	0.167	7.40839	0.077421
SctV-CD + Ca	437	456	LSTNSIVYKTNKTNQQLAHL	2273.22	1	8.19098	0.2506
SctV-CD + Ca	437	456	LSTNSIVYKTNKTNQQLAHL	2273.22	10	9.02853	0.296911
SctV-CD + Ca	437	456	LSTNSIVYKTNKTNQQLAHL	2273.22	100	10.8531	0.213476
SctV-CD + Ca	441	448	SIVYKTNK	952.546	FD	3.63138	0.096315
SctV-CD + Ca	441	448	SIVYKTNK	952.546	0.167	0.783352	0.057207
SctV-CD + Ca	441	448	SIVYKTNK	952.546	1	1.23939	0.043489
SctV-CD + Ca	441	448	SIVYKTNK	952.546	10	2.14051	0.059128
SctV-CD + Ca	441	448	SIVYKTNK	952.546	100	3.43988	0.055046
SctV-CD + Ca	449	462	TNQQLAHLTGMDVY	1590.76	FD	6.81784	0.164445
SctV-CD + Ca	449	462	TNQQLAHLTGMDVY	1590.76	0.167	4.32748	0.053146
SctV-CD + Ca	449	462	TNQQLAHLTGMDVY	1590.76	1	5.64217	0.110088
SctV-CD + Ca	449	462	TNQQLAHLTGMDVY	1590.76	10	6.1878	0.202327
SctV-CD + Ca	449	462	TNQQLAHLTGMDVY	1590.76	100	6.6333	0.041985
SctV-CD + Ca	454	462	AHLTGMDVY	1006.47	FD	3.50492	0.06568
SctV-CD + Ca	454	462	AHLTGMDVY	1006.47	0.167	1.58779	0.030667
SctV-CD + Ca	454	462	AHLTGMDVY	1006.47	1	2.36992	0.054553
SctV-CD + Ca	454	462	AHLTGMDVY	1006.47	10	2.61535	0.004221
SctV-CD + Ca	454	462	AHLTGMDVY	1006.47	100	3.18067	0.074476
SctV-CD + Ca	461	468	VYATTNDK	911.447	FD	3.30995	0.068186
SctV-CD + Ca	461	468	VYATTNDK	911.447	0.167	2.47482	0.028908
SctV-CD + Ca	461	468	VYATTNDK	911.447	1	2.67029	0.074718
SctV-CD + Ca	461	468	VYATTNDK	911.447	10	2.7188	0.089365
SctV-CD + Ca	461	468	VYATTNDK	911.447	100	2.89284	0.05836
SctV-CD + Ca	463	470	ATTNDKIT	863.447	FD	3.36505	0.072199
SctV-CD + Ca	463	470	ATTNDKIT	863.447	0.167	1.26993	0.04108
SctV-CD + Ca	463	470	ATTNDKIT	863.447	1	1.33981	0.060938
SctV-CD + Ca	463	470	ATTNDKIT	863.447	10	1.32996	0.022815
SctV-CD + Ca	463	470	ATTNDKIT	863.447	100	1.76215	0.031013
SctV-CD + Ca	463	474	ATTNDKITFLLK	1364.78	FD	4.54118	0.115092
SctV-CD + Ca	463	474	ATTNDKITFLLK	1364.78	0.167	1.07239	0.057888
SctV-CD + Ca	463	474	ATTNDKITFLLK	1364.78	1	1.15732	0.048684
SctV-CD + Ca	463	474	ATTNDKITFLLK	1364.78	10	1.11986	0.019394
SctV-CD + Ca	463	474	ATTNDKITFLLK	1364.78	100	1.62278	0.056991
SctV-CD + Ca	463	475	ATTNDKITFLLKK	1492.87	FD	4.75632	0.129045
SctV-CD + Ca	463	475	ATTNDKITFLLKK	1492.87	0.167	0.951832	0.041593
SctV-CD + Ca	463	475	ATTNDKITFLLKK	1492.87	1	1.02012	0.036271
SctV-CD + Ca	463	475	ATTNDKITFLLKK	1492.87	10	0.937674	0.010031
SctV-CD + Ca	463	475	ATTNDKITFLLKK	1492.87	100	1.45248	0.038974
SctV-CD + Ca	463	476	ATTNDKITFLLKKL	1605.96	FD	4.69928	0.153268
SctV-CD + Ca	463	476	ATTNDKITFLLKKL	1605.96	0.167	0.660708	0.042391
SctV-CD + Ca	463	476	ATTNDKITFLLKKL	1605.96	1	0.721259	0.032148
SctV-CD + Ca	463	476	ATTNDKITFLLKKL	1605.96	10	0.636184	0.011565
SctV-CD + Ca	463	476	ATTNDKITFLLKKL	1605.96	100	1.12861	0.04339
SctV-CD + Ca	465	475	TNDKITFLLKK	1320.79	FD	4.30273	0.080913
SctV-CD + Ca	465	475	TNDKITFLLKK	1320.79	0.167	0.520611	0.04126
SctV-CD + Ca	465	475	TNDKITFLLKK	1320.79	1	0.560104	0.036461
SctV-CD + Ca	465	475	TNDKITFLLKK	1320.79	10	0.531326	0.02369
SctV-CD + Ca	465	475	TNDKITFLLKK	1320.79	100	1.07806	0.045451
SctV-CD + Ca	469	475	ITFLLKK	862.576	FD	1.74761	0.08424
SctV-CD + Ca	469	475	ITFLLKK	862.576	0.167	0.094784	0.017368
SctV-CD + Ca	469	475	ITFLLKK	862.576	1	0.102561	0.018961
SctV-CD + Ca	469	475	ITFLLKK	862.576	10	0.103322	0.021898
SctV-CD + Ca	469	475	ITFLLKK	862.576	100	0.174888	0.022579
SctV-CD + Ca	475	482	KLVLSNAK	872.556	FD	3.37321	0.073403
SctV-CD + Ca	475	482	KLVLSNAK	872.556	0.167	0.403416	0.035493
SctV-CD + Ca	475	482	KLVLSNAK	872.556	1	0.722855	0.03779
SctV-CD + Ca	475	482	KLVLSNAK	872.556	10	1.72624	0.043309
SctV-CD + Ca	475	482	KLVLSNAK	872.556	100	2.54494	0.050044
SctV-CD + Ca	476	484	LVLSNAKEF	1020.57	FD	3.93635	0.101643
SctV-CD + Ca	476	484	LVLSNAKEF	1020.57	0.167	0.408421	0.020681
SctV-CD + Ca	476	484	LVLSNAKEF	1020.57	1	0.716425	0.032894
SctV-CD + Ca	476	484	LVLSNAKEF	1020.57	10	1.60648	0.032468
SctV-CD + Ca	476	484	LVLSNAKEF	1020.57	100	2.62958	0.038438
SctV-CD + Ca	477	484	VLSNAKEF	907.488	FD	3.03456	0.065548
SctV-CD + Ca	477	484	VLSNAKEF	907.488	0.167	0.324949	0.011753
SctV-CD + Ca	477	484	VLSNAKEF	907.488	1	0.558273	0.02396
SctV-CD + Ca	477	484	VLSNAKEF	907.488	10	1.25819	0.029112
SctV-CD + Ca	477	484	VLSNAKEF	907.488	100	2.19463	0.019163
SctV-CD + Ca	483	491	EFIGVQETR	1078.55	FD	4.52932	0.089848
SctV-CD + Ca	483	491	EFIGVQETR	1078.55	0.167	0.539584	0.036116
SctV-CD + Ca	483	491	EFIGVQETR	1078.55	1	0.720981	0.041422
SctV-CD + Ca	483	491	EFIGVQETR	1078.55	10	1.12159	0.017023
SctV-CD + Ca	483	491	EFIGVQETR	1078.55	100	2.19216	0.094367
SctV-CD + Ca	484	491	FIGVQETR	949.51	FD	3.38035	0.097514
SctV-CD + Ca	484	491	FIGVQETR	949.51	0.167	0.467991	0.035403
SctV-CD + Ca	484	491	FIGVQETR	949.51	1	0.652854	0.029502
SctV-CD + Ca	484	491	FIGVQETR	949.51	10	1.07325	0.031781
SctV-CD + Ca	484	491	FIGVQETR	949.51	100	2.00418	0.053715
SctV-CD + Ca	484	510	FIGVQETRYLMDIMERKYNELVKELQR	3401.77	FD	14.958	0.255192
SctV-CD + Ca	484	510	FIGVQETRYLMDIMERKYNELVKELQR	3401.77	0.167	5.65176	0.085285
SctV-CD + Ca	484	510	FIGVQETRYLMDIMERKYNELVKELQR	3401.77	1	7.44138	0.142744
SctV-CD + Ca	484	510	FIGVQETRYLMDIMERKYNELVKELQR	3401.77	10	9.54642	0.085219
SctV-CD + Ca	484	510	FIGVQETRYLMDIMERKYNELVKELQR	3401.77	100	11.6027	0.182811
SctV-CD + Ca	485	491	IGVQETR	802.442	FD	3.47275	0.093413
SctV-CD + Ca	485	491	IGVQETR	802.442	0.167	0.50664	0.039044
SctV-CD + Ca	485	491	IGVQETR	802.442	1	0.653099	0.033894
SctV-CD + Ca	485	491	IGVQETR	802.442	10	1.05147	0.034031
SctV-CD + Ca	485	491	IGVQETR	802.442	100	2.00146	0.057728
SctV-CD + Ca	485	492	IGVQETRY	965.505	FD	3.4223	0.112915
SctV-CD + Ca	485	492	IGVQETRY	965.505	0.167	0.468379	0.014492
SctV-CD + Ca	485	492	IGVQETRY	965.505	1	0.608087	0.023176
SctV-CD + Ca	485	492	IGVQETRY	965.505	10	1.00551	0.016575
SctV-CD + Ca	485	492	IGVQETRY	965.505	100	1.84485	0.029133
SctV-CD + Ca	485	495	IGVQETRYLMD	1324.66	FD	5.50935	0.109808
SctV-CD + Ca	485	495	IGVQETRYLMD	1324.66	0.167	0.789916	0.028308
SctV-CD + Ca	485	495	IGVQETRYLMD	1324.66	1	1.09605	0.042479
SctV-CD + Ca	485	495	IGVQETRYLMD	1324.66	10	1.76778	0.049315
SctV-CD + Ca	485	495	IGVQETRYLMD	1324.66	100	3.1513	0.097238
SctV-CD + Ca	487	495	VQETRYLMD	1154.55	FD	4.21916	0.143585
SctV-CD + Ca	487	495	VQETRYLMD	1154.55	0.167	0.386127	0.065883
SctV-CD + Ca	487	495	VQETRYLMD	1154.55	1	0.505739	0.087616
SctV-CD + Ca	487	495	VQETRYLMD	1154.55	10	0.979106	0.069067
SctV-CD + Ca	487	495	VQETRYLMD	1154.55	100	1.99679	0.087836
SctV-CD + Ca	496	504	IMERKYNEL	1195.61	FD	4.10449	0.052809
SctV-CD + Ca	496	504	IMERKYNEL	1195.61	0.167	1.61191	0.033844
SctV-CD + Ca	496	504	IMERKYNEL	1195.61	1	2.07852	0.018404
SctV-CD + Ca	496	504	IMERKYNEL	1195.61	10	2.52424	0.086835
SctV-CD + Ca	496	504	IMERKYNEL	1195.61	100	3.19618	0.022988
SctV-CD + Ca	505	514	VKELQRQLGL	1183.72	FD	5.45879	0.070736
SctV-CD + Ca	505	514	VKELQRQLGL	1183.72	0.167	1.59604	0.054461
SctV-CD + Ca	505	514	VKELQRQLGL	1183.72	1	2.26736	0.052873
SctV-CD + Ca	505	514	VKELQRQLGL	1183.72	10	3.9237	0.066359
SctV-CD + Ca	505	514	VKELQRQLGL	1183.72	100	4.84071	0.045348
SctV-CD + Ca	505	516	VKELQRQLGLSK	1398.84	FD	6.82214	0.091724
SctV-CD + Ca	505	516	VKELQRQLGLSK	1398.84	0.167	2.79158	0.047911
SctV-CD + Ca	505	516	VKELQRQLGLSK	1398.84	1	3.57835	0.075216
SctV-CD + Ca	505	516	VKELQRQLGLSK	1398.84	10	5.15429	0.051017
SctV-CD + Ca	505	516	VKELQRQLGLSK	1398.84	100	6.18232	0.032552
SctV-CD + Ca	505	524	VKELQRQLGLSKIVDILQRL	2349.43	FD	9.04334	0.31634
SctV-CD + Ca	505	524	VKELQRQLGLSKIVDILQRL	2349.43	0.167	2.54258	0.045115
SctV-CD + Ca	505	524	VKELQRQLGLSKIVDILQRL	2349.43	1	3.29922	0.074576
SctV-CD + Ca	505	524	VKELQRQLGLSKIVDILQRL	2349.43	10	4.6132	0.092928
SctV-CD + Ca	505	524	VKELQRQLGLSKIVDILQRL	2349.43	100	5.73521	0.077861
SctV-CD + Ca	506	516	KELQRQLGLSK	1299.77	FD	6.15713	0.200406
SctV-CD + Ca	506	516	KELQRQLGLSK	1299.77	0.167	2.52895	0.077067
SctV-CD + Ca	506	516	KELQRQLGLSK	1299.77	1	3.22835	0.090826
SctV-CD + Ca	506	516	KELQRQLGLSK	1299.77	10	4.55165	0.167785
SctV-CD + Ca	506	516	KELQRQLGLSK	1299.77	100	5.27051	0.116933
SctV-CD + Ca	508	516	LQRQLGLSK	1042.64	FD	4.77421	0.156581
SctV-CD + Ca	508	516	LQRQLGLSK	1042.64	0.167	2.56522	0.042658
SctV-CD + Ca	508	516	LQRQLGLSK	1042.64	1	3.14665	0.07326
SctV-CD + Ca	508	516	LQRQLGLSK	1042.64	10	4.19003	0.158487
SctV-CD + Ca	508	516	LQRQLGLSK	1042.64	100	4.51422	0.078167
SctV-CD + Ca	509	516	QRQLGLSK	929.553	FD	4.00494	0.043534
SctV-CD + Ca	509	516	QRQLGLSK	929.553	0.167	2.42593	0.028898
SctV-CD + Ca	509	516	QRQLGLSK	929.553	1	2.9448	0.067604
SctV-CD + Ca	509	516	QRQLGLSK	929.553	10	3.65728	0.134605
SctV-CD + Ca	509	516	QRQLGLSK	929.553	100	3.83437	0.05739
SctV-CD + Ca	515	521	SKIVDIL	787.492	FD	1.82188	0.118581
SctV-CD + Ca	515	521	SKIVDIL	787.492	0.167	0.037771	0.027225
SctV-CD + Ca	515	521	SKIVDIL	787.492	1	0.047047	0.025183
SctV-CD + Ca	515	521	SKIVDIL	787.492	10	0.051682	0.021473
SctV-CD + Ca	515	521	SKIVDIL	787.492	100	0.159044	0.022892
SctV-CD + Ca	515	524	SKIVDILQRL	1184.74	FD	2.9263	0.22676
SctV-CD + Ca	515	524	SKIVDILQRL	1184.74	0.167	0.118913	0.012602
SctV-CD + Ca	515	524	SKIVDILQRL	1184.74	1	0.119485	0.016774
SctV-CD + Ca	515	524	SKIVDILQRL	1184.74	10	0.130581	0.014476
SctV-CD + Ca	515	524	SKIVDILQRL	1184.74	100	0.259333	0.026895
SctV-CD + Ca	517	523	IVDILQR	856.525	FD	1.00725	0.108762
SctV-CD + Ca	517	523	IVDILQR	856.525	0.167	0.075947	0.009596
SctV-CD + Ca	517	523	IVDILQR	856.525	1	0.07293	0.010153
SctV-CD + Ca	517	523	IVDILQR	856.525	10	0.071835	0.011929
SctV-CD + Ca	517	523	IVDILQR	856.525	100	0.101005	0.022099
SctV-CD + Ca	517	524	IVDILQRL	969.609	FD	1.14202	0.1555
SctV-CD + Ca	517	524	IVDILQRL	969.609	0.167	0.047735	0.004102
SctV-CD + Ca	517	524	IVDILQRL	969.609	1	0.043962	0.009562
SctV-CD + Ca	517	524	IVDILQRL	969.609	10	0.047045	0.007621
SctV-CD + Ca	517	524	IVDILQRL	969.609	100	0.061965	0.008639
SctV-CD + Ca	524	532	LVEENVSIR	1058.58	FD	4.95427	0.09561
SctV-CD + Ca	524	532	LVEENVSIR	1058.58	0.167	0.465787	0.025836
SctV-CD + Ca	524	532	LVEENVSIR	1058.58	1	0.72654	0.025904
SctV-CD + Ca	524	532	LVEENVSIR	1058.58	10	1.36286	0.045954
SctV-CD + Ca	524	532	LVEENVSIR	1058.58	100	2.35099	0.06046
SctV-CD + Ca	525	532	VEENVSIR	945.5	FD	4.1789	0.067723
SctV-CD + Ca	525	532	VEENVSIR	945.5	0.167	0.405671	0.015475
SctV-CD + Ca	525	532	VEENVSIR	945.5	1	0.658046	0.020584
SctV-CD + Ca	525	532	VEENVSIR	945.5	10	1.24911	0.037732
SctV-CD + Ca	525	532	VEENVSIR	945.5	100	2.17804	0.077009
SctV-CD + Ca	525	534	VEENVSIRDL	1173.61	FD	5.14191	0.09726
SctV-CD + Ca	525	534	VEENVSIRDL	1173.61	0.167	0.562937	0.015666
SctV-CD + Ca	525	534	VEENVSIRDL	1173.61	1	0.869668	0.025945
SctV-CD + Ca	525	534	VEENVSIRDL	1173.61	10	1.70993	0.045651
SctV-CD + Ca	525	534	VEENVSIRDL	1173.61	100	2.89696	0.054328
SctV-CD + Ca	533	541	DLRTIFETL	1107.6	FD	3.567	0.131062
SctV-CD + Ca	533	541	DLRTIFETL	1107.6	0.167	0.24725	0.012974
SctV-CD + Ca	533	541	DLRTIFETL	1107.6	1	0.291056	0.011477
SctV-CD + Ca	533	541	DLRTIFETL	1107.6	10	0.4959	0.011178
SctV-CD + Ca	533	541	DLRTIFETL	1107.6	100	1.08695	0.056079
SctV-CD + Ca	535	541	RTIFETL	879.493	FD	1.74356	0.099413
SctV-CD + Ca	535	541	RTIFETL	879.493	0.167	0.03324	0.015192
SctV-CD + Ca	535	541	RTIFETL	879.493	1	0.030378	0.016498
SctV-CD + Ca	535	541	RTIFETL	879.493	10	0.051505	0.014603
SctV-CD + Ca	535	541	RTIFETL	879.493	100	0.220007	0.023624
SctV-CD + Ca	542	549	IFWSTKEK	1038.56	FD	3.69997	0.042128
SctV-CD + Ca	542	549	IFWSTKEK	1038.56	0.167	2.32644	0.035716
SctV-CD + Ca	542	549	IFWSTKEK	1038.56	1	2.57462	0.054973
SctV-CD + Ca	542	549	IFWSTKEK	1038.56	10	2.75655	0.084917
SctV-CD + Ca	542	549	IFWSTKEK	1038.56	100	3.52497	0.054332
SctV-CD + Ca	548	554	EKDVVIL	815.487	FD	3.76061	0.140454
SctV-CD + Ca	548	554	EKDVVIL	815.487	0.167	0.819929	0.038517
SctV-CD + Ca	548	554	EKDVVIL	815.487	1	1.01928	0.052554
SctV-CD + Ca	548	554	EKDVVIL	815.487	10	1.71799	0.021379
SctV-CD + Ca	548	554	EKDVVIL	815.487	100	2.59795	0.049422
SctV-CD + Ca	560	569	IALRRHILGR	1204.77	FD	4.11438	0.117307
SctV-CD + Ca	560	569	IALRRHILGR	1204.77	0.167	0.932641	0.036152
SctV-CD + Ca	560	569	IALRRHILGR	1204.77	1	1.43402	0.032027
SctV-CD + Ca	560	569	IALRRHILGR	1204.77	10	1.98859	0.127432
SctV-CD + Ca	560	569	IALRRHILGR	1204.77	100	3.08929	0.067251
SctV-CD + Ca	560	570	IALRRHILGRY	1367.84	FD	4.48307	0.105771
SctV-CD + Ca	560	570	IALRRHILGRY	1367.84	0.167	1.07608	0.06143
SctV-CD + Ca	560	570	IALRRHILGRY	1367.84	1	1.59834	0.06653
SctV-CD + Ca	560	570	IALRRHILGRY	1367.84	10	2.17454	0.042258
SctV-CD + Ca	560	570	IALRRHILGRY	1367.84	100	3.49419	0.105747
SctV-CD + Ca	562	569	LRRHILGR	1020.65	FD	2.70086	0.0766
SctV-CD + Ca	562	569	LRRHILGR	1020.65	0.167	0.706007	0.026711
SctV-CD + Ca	562	569	LRRHILGR	1020.65	1	1.07108	0.02867
SctV-CD + Ca	562	569	LRRHILGR	1020.65	10	1.50393	0.118609
SctV-CD + Ca	562	569	LRRHILGR	1020.65	100	2.23914	0.05273
SctV-CD + Ca	571	581	SVSGTLLNVWL	1188.66	FD	6.05807	0.08507
SctV-CD + Ca	571	581	SVSGTLLNVWL	1188.66	0.167	2.98984	0.032547
SctV-CD + Ca	571	581	SVSGTLLNVWL	1188.66	1	3.23299	0.08072
SctV-CD + Ca	571	581	SVSGTLLNVWL	1188.66	10	3.3729	0.049935
SctV-CD + Ca	571	581	SVSGTLLNVWL	1188.66	100	4.06735	0.057424
SctV-CD + Ca	577	583	LNVWLIG	814.482	FD	3.60175	0.077768
SctV-CD + Ca	577	583	LNVWLIG	814.482	0.167	0.071089	0.006138
SctV-CD + Ca	577	583	LNVWLIG	814.482	1	0.084884	0.005527
SctV-CD + Ca	577	583	LNVWLIG	814.482	10	0.200562	0.008214
SctV-CD + Ca	577	583	LNVWLIG	814.482	100	0.767145	0.019579
SctV-CD + Ca	577	585	LNVWLIGSD	1016.54	FD	4.3785	0.093559
SctV-CD + Ca	577	585	LNVWLIGSD	1016.54	0.167	0.912092	0.028257
SctV-CD + Ca	577	585	LNVWLIGSD	1016.54	1	0.900171	0.073135
SctV-CD + Ca	577	585	LNVWLIGSD	1016.54	10	1.02239	0.033467
SctV-CD + Ca	577	585	LNVWLIGSD	1016.54	100	1.72676	0.070257
SctV-CD + Ca	577	590	LNVWLIGSDIENEL	1614.84	FD	7.96698	0.15989
SctV-CD + Ca	577	590	LNVWLIGSDIENEL	1614.84	0.167	1.52257	0.0379
SctV-CD + Ca	577	590	LNVWLIGSDIENEL	1614.84	1	1.87651	0.087132
SctV-CD + Ca	577	590	LNVWLIGSDIENEL	1614.84	10	2.18432	0.042256
SctV-CD + Ca	577	590	LNVWLIGSDIENEL	1614.84	100	3.65619	0.063824
SctV-CD + Ca	578	585	NVWLIGSD	903.457	FD	3.46475	0.075983
SctV-CD + Ca	578	585	NVWLIGSD	903.457	0.167	0.813815	0.030083
SctV-CD + Ca	578	585	NVWLIGSD	903.457	1	0.813844	0.045438
SctV-CD + Ca	578	585	NVWLIGSD	903.457	10	0.9143	0.046974
SctV-CD + Ca	578	585	NVWLIGSD	903.457	100	1.51467	0.047666
SctV-CD + Ca	582	590	IGSDIENEL	989.479	FD	3.28177	0.069518
SctV-CD + Ca	582	590	IGSDIENEL	989.479	0.167	0.775395	0.027432
SctV-CD + Ca	582	590	IGSDIENEL	989.479	1	1.13389	0.025882
SctV-CD + Ca	582	590	IGSDIENEL	989.479	10	1.31668	0.064279
SctV-CD + Ca	582	590	IGSDIENEL	989.479	100	1.92659	0.027296
SctV-CD + Ca	584	590	SDIENEL	819.373	FD	3.05049	0.078447
SctV-CD + Ca	584	590	SDIENEL	819.373	0.167	0.429141	0.0082
SctV-CD + Ca	584	590	SDIENEL	819.373	1	0.739109	0.01264
SctV-CD + Ca	584	590	SDIENEL	819.373	10	0.908242	0.041361
SctV-CD + Ca	584	590	SDIENEL	819.373	100	1.51619	0.014572
SctV-CD + Ca	591	597	RESIRQT	889.485	FD	3.42363	0.033667
SctV-CD + Ca	591	597	RESIRQT	889.485	0.167	1.47843	0.10289
SctV-CD + Ca	591	597	RESIRQT	889.485	1	1.70937	0.063093
SctV-CD + Ca	591	597	RESIRQT	889.485	10	2.29455	0.061892
SctV-CD + Ca	591	597	RESIRQT	889.485	100	3.14534	0.214172
SctV-CD + Ca	591	602	RESIRQTSSGSY	1370.67	FD	5.84404	0.036766
SctV-CD + Ca	591	602	RESIRQTSSGSY	1370.67	0.167	4.09079	0.096156
SctV-CD + Ca	591	602	RESIRQTSSGSY	1370.67	1	4.23304	0.11809
SctV-CD + Ca	591	602	RESIRQTSSGSY	1370.67	10	4.68695	0.213338
SctV-CD + Ca	591	602	RESIRQTSSGSY	1370.67	100	5.56435	0.122431
SctV-CD + Ca	591	618	RESIRQTSSGSYLNISPERTEQIIGFLK	3209.69	FD	15.5968	0.165945
SctV-CD + Ca	591	618	RESIRQTSSGSYLNISPERTEQIIGFLK	3209.69	0.167	6.43346	0.098628
SctV-CD + Ca	591	618	RESIRQTSSGSYLNISPERTEQIIGFLK	3209.69	1	7.40507	0.203357
SctV-CD + Ca	591	618	RESIRQTSSGSYLNISPERTEQIIGFLK	3209.69	10	8.84966	0.229305
SctV-CD + Ca	591	618	RESIRQTSSGSYLNISPERTEQIIGFLK	3209.69	100	12.3928	0.11221
SctV-CD + Ca	594	618	IRQTSSGSYLNISPERTEQIIGFLK	2837.52	FD	13.2305	0.393326
SctV-CD + Ca	594	618	IRQTSSGSYLNISPERTEQIIGFLK	2837.52	0.167	5.60966	0.070115
SctV-CD + Ca	594	618	IRQTSSGSYLNISPERTEQIIGFLK	2837.52	1	6.33411	0.171754
SctV-CD + Ca	594	618	IRQTSSGSYLNISPERTEQIIGFLK	2837.52	10	7.28356	0.236358
SctV-CD + Ca	594	618	IRQTSSGSYLNISPERTEQIIGFLK	2837.52	100	10.2653	0.231517
SctV-CD + Ca	596	618	QTSSGSYLNISPERTEQIIGFLK	2568.33	FD	12.2098	0.337556
SctV-CD + Ca	596	618	QTSSGSYLNISPERTEQIIGFLK	2568.33	0.167	4.90108	0.064823
SctV-CD + Ca	596	618	QTSSGSYLNISPERTEQIIGFLK	2568.33	1	5.62022	0.146144
SctV-CD + Ca	596	618	QTSSGSYLNISPERTEQIIGFLK	2568.33	10	6.72473	0.275461
SctV-CD + Ca	596	618	QTSSGSYLNISPERTEQIIGFLK	2568.33	100	9.39348	0.105241
SctV-CD + Ca	610	618	TEQIIGFLK	1048.6	FD	4.8296	0.076413
SctV-CD + Ca	610	618	TEQIIGFLK	1048.6	0.167	0.097372	0.017022
SctV-CD + Ca	610	618	TEQIIGFLK	1048.6	1	0.151982	0.007944
SctV-CD + Ca	610	618	TEQIIGFLK	1048.6	10	0.629157	0.024316
SctV-CD + Ca	610	618	TEQIIGFLK	1048.6	100	2.24731	0.026972
SctV-CD + Ca	610	619	TEQIIGFLKN	1162.65	FD	5.56843	0.073049
SctV-CD + Ca	610	619	TEQIIGFLKN	1162.65	0.167	0.49435	0.035436
SctV-CD + Ca	610	619	TEQIIGFLKN	1162.65	1	0.799665	0.024617
SctV-CD + Ca	610	619	TEQIIGFLKN	1162.65	10	1.33362	0.052528
SctV-CD + Ca	610	619	TEQIIGFLKN	1162.65	100	2.98691	0.034224
SctV-CD + Ca	610	630	TEQIIGFLKNIMNPTGNGVIL	2272.24	FD	12.4265	0.186076
SctV-CD + Ca	610	630	TEQIIGFLKNIMNPTGNGVIL	2272.24	0.167	3.73396	0.052875
SctV-CD + Ca	610	630	TEQIIGFLKNIMNPTGNGVIL	2272.24	1	4.61432	0.072368
SctV-CD + Ca	610	630	TEQIIGFLKNIMNPTGNGVIL	2272.24	10	5.93728	0.096571
SctV-CD + Ca	610	630	TEQIIGFLKNIMNPTGNGVIL	2272.24	100	8.0918	0.114405
SctV-CD + Ca	619	630	NIMNPTGNGVIL	1242.65	FD	5.33072	0.120316
SctV-CD + Ca	619	630	NIMNPTGNGVIL	1242.65	0.167	3.09116	0.084902
SctV-CD + Ca	619	630	NIMNPTGNGVIL	1242.65	1	3.28144	0.084536
SctV-CD + Ca	619	630	NIMNPTGNGVIL	1242.65	10	3.68994	0.202241
SctV-CD + Ca	619	630	NIMNPTGNGVIL	1242.65	100	3.77758	0.086102
SctV-CD + Ca	631	638	TALDIRRY	1007.56	FD	3.83062	0.069176
SctV-CD + Ca	631	638	TALDIRRY	1007.56	0.167	1.01444	0.011223
SctV-CD + Ca	631	638	TALDIRRY	1007.56	1	1.1637	0.026617
SctV-CD + Ca	631	638	TALDIRRY	1007.56	10	1.40254	0.03942
SctV-CD + Ca	631	638	TALDIRRY	1007.56	100	2.32645	0.047896
SctV-CD + Ca	637	653	RYVKKMIEGSFPSVPVL	1950.09	FD	8.39371	0.20348
SctV-CD + Ca	637	653	RYVKKMIEGSFPSVPVL	1950.09	0.167	2.57599	0.025507
SctV-CD + Ca	637	653	RYVKKMIEGSFPSVPVL	1950.09	1	3.27558	0.074668
SctV-CD + Ca	637	653	RYVKKMIEGSFPSVPVL	1950.09	10	3.80369	0.125062
SctV-CD + Ca	637	653	RYVKKMIEGSFPSVPVL	1950.09	100	4.84739	0.097989
SctV-CD + Ca	637	655	RYVKKMIEGSFPSVPVLSF	2184.19	FD	9.70432	0.210077
SctV-CD + Ca	637	655	RYVKKMIEGSFPSVPVLSF	2184.19	0.167	2.60323	0.029944
SctV-CD + Ca	637	655	RYVKKMIEGSFPSVPVLSF	2184.19	1	3.34245	0.053505
SctV-CD + Ca	637	655	RYVKKMIEGSFPSVPVLSF	2184.19	10	4.05706	0.059164
SctV-CD + Ca	637	655	RYVKKMIEGSFPSVPVLSF	2184.19	100	5.5969	0.07852
SctV-CD + Ca	638	653	YVKKMIEGSFPSVPVL	1793.99	FD	7.75941	0.167026
SctV-CD + Ca	638	653	YVKKMIEGSFPSVPVL	1793.99	0.167	2.46482	0.02894
SctV-CD + Ca	638	653	YVKKMIEGSFPSVPVL	1793.99	1	3.1346	0.061048
SctV-CD + Ca	638	653	YVKKMIEGSFPSVPVL	1793.99	10	3.65665	0.12476
SctV-CD + Ca	638	653	YVKKMIEGSFPSVPVL	1793.99	100	4.67303	0.048252
SctV-CD + Ca	641	655	KMIEGSFPSVPVLSF	1637.86	FD	6.84648	0.118953
SctV-CD + Ca	641	655	KMIEGSFPSVPVLSF	1637.86	0.167	2.20959	0.039725
SctV-CD + Ca	641	655	KMIEGSFPSVPVLSF	1637.86	1	2.90583	0.06142
SctV-CD + Ca	641	655	KMIEGSFPSVPVLSF	1637.86	10	3.60476	0.084111
SctV-CD + Ca	641	655	KMIEGSFPSVPVLSF	1637.86	100	4.80589	0.04031
SctV-CD + Ca	641	665	KMIEGSFPSVPVLSFQEVGNNIELK	2762.44	FD	13.4452	0.245061
SctV-CD + Ca	641	665	KMIEGSFPSVPVLSFQEVGNNIELK	2762.44	0.167	4.80469	0.08348
SctV-CD + Ca	641	665	KMIEGSFPSVPVLSFQEVGNNIELK	2762.44	1	6.44943	0.090909
SctV-CD + Ca	641	665	KMIEGSFPSVPVLSFQEVGNNIELK	2762.44	10	8.64838	0.164517
SctV-CD + Ca	641	665	KMIEGSFPSVPVLSFQEVGNNIELK	2762.44	100	10.7588	0.146627
SctV-CD + Ca	642	655	MIEGSFPSVPVLSF	1509.77	FD	6.50269	0.105723
SctV-CD + Ca	642	655	MIEGSFPSVPVLSF	1509.77	0.167	2.08038	0.055452
SctV-CD + Ca	642	655	MIEGSFPSVPVLSF	1509.77	1	2.76533	0.05837
SctV-CD + Ca	642	655	MIEGSFPSVPVLSF	1509.77	10	3.32572	0.017256
SctV-CD + Ca	642	655	MIEGSFPSVPVLSF	1509.77	100	4.70998	0.071557
SctV-CD + Ca	643	653	IEGSFPSVPVL	1144.62	FD	4.2669	0.086611
SctV-CD + Ca	643	653	IEGSFPSVPVL	1144.62	0.167	1.95027	0.031655
SctV-CD + Ca	643	653	IEGSFPSVPVL	1144.62	1	2.60101	0.068566
SctV-CD + Ca	643	653	IEGSFPSVPVL	1144.62	10	2.99587	0.11014
SctV-CD + Ca	643	653	IEGSFPSVPVL	1144.62	100	3.31629	0.052344
SctV-CD + Ca	643	655	IEGSFPSVPVLSF	1378.73	FD	5.55971	0.088188
SctV-CD + Ca	643	655	IEGSFPSVPVLSF	1378.73	0.167	1.95273	0.038968
SctV-CD + Ca	643	655	IEGSFPSVPVLSF	1378.73	1	2.63995	0.064059
SctV-CD + Ca	643	655	IEGSFPSVPVLSF	1378.73	10	3.25143	0.100761
SctV-CD + Ca	643	655	IEGSFPSVPVLSF	1378.73	100	4.07559	0.062747
SctV-CD + Ca	648	655	PSVPVLSF	845.477	FD	3.54911	0.072286
SctV-CD + Ca	648	655	PSVPVLSF	845.477	0.167	0.296444	0.014621
SctV-CD + Ca	648	655	PSVPVLSF	845.477	1	0.690046	0.028959
SctV-CD + Ca	648	655	PSVPVLSF	845.477	10	1.24813	0.01843
SctV-CD + Ca	648	655	PSVPVLSF	845.477	100	2.01439	0.031016
SctV-CD + Ca	654	665	SFQEVGNNIELK	1377.7	FD	6.37112	0.112579
SctV-CD + Ca	654	665	SFQEVGNNIELK	1377.7	0.167	2.24021	0.031367
SctV-CD + Ca	654	665	SFQEVGNNIELK	1377.7	1	3.16907	0.05053
SctV-CD + Ca	654	665	SFQEVGNNIELK	1377.7	10	4.7099	0.144957
SctV-CD + Ca	654	665	SFQEVGNNIELK	1377.7	100	5.61269	0.082227
SctV-CD + Ca	656	665	QEVGNNIELK	1143.6	FD	5.1708	0.068793
SctV-CD + Ca	656	665	QEVGNNIELK	1143.6	0.167	1.65272	0.042249
SctV-CD + Ca	656	665	QEVGNNIELK	1143.6	1	2.52825	0.046948
SctV-CD + Ca	656	665	QEVGNNIELK	1143.6	10	4.06414	0.101071
SctV-CD + Ca	656	665	QEVGNNIELK	1143.6	100	4.69027	0.05474
SctV-CD + Ca	666	675	VLGTVNDFRA	1091.58	FD	4.7888	0.09239
SctV-CD + Ca	666	675	VLGTVNDFRA	1091.58	0.167	3.74175	0.096701
SctV-CD + Ca	666	675	VLGTVNDFRA	1091.58	1	3.90472	0.095495
SctV-CD + Ca	666	675	VLGTVNDFRA	1091.58	10	4.54905	0.185469
SctV-CD + Ca	666	675	VLGTVNDFRA	1091.58	100	4.80566	0.101776
SctV-CD + Ca	668	675	GTVNDFRA	879.432	FD	3.75901	0.080765
SctV-CD + Ca	668	675	GTVNDFRA	879.432	0.167	3.1414	0.055205
SctV-CD + Ca	668	675	GTVNDFRA	879.432	1	3.25268	0.08476
SctV-CD + Ca	668	675	GTVNDFRA	879.432	10	3.63137	0.146769
SctV-CD + Ca	668	675	GTVNDFRA	879.432	100	3.77047	0.071955

## Sheet: D. SctV-CD - Ca
Protein	Start	End	Sequence	Peptide mass (Da)	HDX time (min)	D-Uptake	Std Dev
SctV- CD + EGTA	334	355	DAMGADLSNSQNISPGAEPLIL	2213.08	FD	9.39549	0.28539
SctV- CD + EGTA	334	355	DAMGADLSNSQNISPGAEPLIL	2213.08	0.167	7.2255	0.169298
SctV- CD + EGTA	334	355	DAMGADLSNSQNISPGAEPLIL	2213.08	1	7.96065	0.246494
SctV- CD + EGTA	334	355	DAMGADLSNSQNISPGAEPLIL	2213.08	10	7.99875	0.128668
SctV- CD + EGTA	334	355	DAMGADLSNSQNISPGAEPLIL	2213.08	100	8.60579	0.146101
SctV- CD + EGTA	335	355	AMGADLSNSQNISPGAEPLIL	2098.05	FD	8.62935	0.257565
SctV- CD + EGTA	335	355	AMGADLSNSQNISPGAEPLIL	2098.05	0.167	6.42962	0.085351
SctV- CD + EGTA	335	355	AMGADLSNSQNISPGAEPLIL	2098.05	1	7.12209	0.121942
SctV- CD + EGTA	335	355	AMGADLSNSQNISPGAEPLIL	2098.05	10	7.14564	0.054011
SctV- CD + EGTA	335	355	AMGADLSNSQNISPGAEPLIL	2098.05	100	7.87922	0.118247
SctV- CD + EGTA	335	357	AMGADLSNSQNISPGAEPLILNL	2325.18	FD	9.33221	0.184878
SctV- CD + EGTA	335	357	AMGADLSNSQNISPGAEPLILNL	2325.18	0.167	6.55788	0.102745
SctV- CD + EGTA	335	357	AMGADLSNSQNISPGAEPLILNL	2325.18	1	7.27934	0.108391
SctV- CD + EGTA	335	357	AMGADLSNSQNISPGAEPLILNL	2325.18	10	7.2864	0.135751
SctV- CD + EGTA	335	357	AMGADLSNSQNISPGAEPLILNL	2325.18	100	7.86987	0.073614
SctV- CD + EGTA	340	357	LSNSQNISPGAEPLILNL	1880.01	FD	6.53203	0.229292
SctV- CD + EGTA	340	357	LSNSQNISPGAEPLILNL	1880.01	0.167	3.59799	0.067756
SctV- CD + EGTA	340	357	LSNSQNISPGAEPLILNL	1880.01	1	4.30868	0.079701
SctV- CD + EGTA	340	357	LSNSQNISPGAEPLILNL	1880.01	10	4.32019	0.079374
SctV- CD + EGTA	340	357	LSNSQNISPGAEPLILNL	1880.01	100	4.81271	0.094597
SctV- CD + EGTA	341	355	SNSQNISPGAEPLIL	1539.8	FD	5.14597	0.157299
SctV- CD + EGTA	341	355	SNSQNISPGAEPLIL	1539.8	0.167	3.05665	0.060203
SctV- CD + EGTA	341	355	SNSQNISPGAEPLIL	1539.8	1	3.65013	0.086797
SctV- CD + EGTA	341	355	SNSQNISPGAEPLIL	1539.8	10	3.76188	0.073211
SctV- CD + EGTA	341	355	SNSQNISPGAEPLIL	1539.8	100	4.0896	0.037448
SctV- CD + EGTA	358	371	SSNIYSSDITQQIE	1584.74	FD	7.88706	0.101049
SctV- CD + EGTA	358	371	SSNIYSSDITQQIE	1584.74	0.167	3.47064	0.042527
SctV- CD + EGTA	358	371	SSNIYSSDITQQIE	1584.74	1	4.72762	0.057383
SctV- CD + EGTA	358	371	SSNIYSSDITQQIE	1584.74	10	5.857	0.086328
SctV- CD + EGTA	358	371	SSNIYSSDITQQIE	1584.74	100	7.4168	0.034834
SctV- CD + EGTA	361	371	IYSSDITQQIE	1296.63	FD	5.81051	0.215482
SctV- CD + EGTA	361	371	IYSSDITQQIE	1296.63	0.167	2.97211	0.053276
SctV- CD + EGTA	361	371	IYSSDITQQIE	1296.63	1	3.96752	0.053218
SctV- CD + EGTA	361	371	IYSSDITQQIE	1296.63	10	4.51101	0.032838
SctV- CD + EGTA	361	371	IYSSDITQQIE	1296.63	100	5.44522	0.028928
SctV- CD + EGTA	363	371	SSDITQQIE	1020.48	FD	4.56563	0.059002
SctV- CD + EGTA	363	371	SSDITQQIE	1020.48	0.167	2.08929	0.05152
SctV- CD + EGTA	363	371	SSDITQQIE	1020.48	1	2.74415	0.052028
SctV- CD + EGTA	363	371	SSDITQQIE	1020.48	10	3.25978	0.052187
SctV- CD + EGTA	363	371	SSDITQQIE	1020.48	100	4.16982	0.048047
SctV- CD + EGTA	372	378	VMRWNFF	999.487	FD	3.43519	0.028911
SctV- CD + EGTA	372	378	VMRWNFF	999.487	0.167	0.561678	0.049501
SctV- CD + EGTA	372	378	VMRWNFF	999.487	1	1.07067	0.047459
SctV- CD + EGTA	372	378	VMRWNFF	999.487	10	1.9796	0.032864
SctV- CD + EGTA	372	378	VMRWNFF	999.487	100	3.10421	0.027832
SctV- CD + EGTA	377	388	FFEESGIPLPKI	1376.75	FD	4.11449	0.139955
SctV- CD + EGTA	377	388	FFEESGIPLPKI	1376.75	0.167	1.05055	0.048804
SctV- CD + EGTA	377	388	FFEESGIPLPKI	1376.75	1	1.75683	0.028374
SctV- CD + EGTA	377	388	FFEESGIPLPKI	1376.75	10	2.33217	0.030766
SctV- CD + EGTA	377	388	FFEESGIPLPKI	1376.75	100	3.33967	0.028261
SctV- CD + EGTA	378	394	FEESGIPLPKIIVNPVK	1880.09	FD	7.1853	0.151041
SctV- CD + EGTA	378	394	FEESGIPLPKIIVNPVK	1880.09	0.167	1.83445	0.023593
SctV- CD + EGTA	378	394	FEESGIPLPKIIVNPVK	1880.09	1	2.79219	0.054342
SctV- CD + EGTA	378	394	FEESGIPLPKIIVNPVK	1880.09	10	3.7284	0.037927
SctV- CD + EGTA	378	394	FEESGIPLPKIIVNPVK	1880.09	100	4.91584	0.038293
SctV- CD + EGTA	378	397	FEESGIPLPKIIVNPVKNND	2223.2	FD	8.35136	0.152094
SctV- CD + EGTA	378	397	FEESGIPLPKIIVNPVKNND	2223.2	0.167	2.70585	0.063817
SctV- CD + EGTA	378	397	FEESGIPLPKIIVNPVKNND	2223.2	1	3.69728	0.118236
SctV- CD + EGTA	378	397	FEESGIPLPKIIVNPVKNND	2223.2	10	4.73018	0.085302
SctV- CD + EGTA	378	397	FEESGIPLPKIIVNPVKNND	2223.2	100	6.03315	0.025227
SctV- CD + EGTA	378	401	FEESGIPLPKIIVNPVKNNDSAIE	2623.4	FD	10.1284	0.288281
SctV- CD + EGTA	378	401	FEESGIPLPKIIVNPVKNNDSAIE	2623.4	0.167	2.83001	0.066624
SctV- CD + EGTA	378	401	FEESGIPLPKIIVNPVKNNDSAIE	2623.4	1	4.00697	0.092403
SctV- CD + EGTA	378	401	FEESGIPLPKIIVNPVKNNDSAIE	2623.4	10	5.35483	0.085156
SctV- CD + EGTA	378	401	FEESGIPLPKIIVNPVKNNDSAIE	2623.4	100	6.94766	0.100705
SctV- CD + EGTA	381	394	SGIPLPKIIVNPVK	1474.94	FD	6.18698	0.085024
SctV- CD + EGTA	381	394	SGIPLPKIIVNPVK	1474.94	0.167	1.6482	0.035812
SctV- CD + EGTA	381	394	SGIPLPKIIVNPVK	1474.94	1	2.53448	0.034807
SctV- CD + EGTA	381	394	SGIPLPKIIVNPVK	1474.94	10	3.3127	0.050678
SctV- CD + EGTA	381	394	SGIPLPKIIVNPVK	1474.94	100	4.17982	0.026285
SctV- CD + EGTA	381	397	SGIPLPKIIVNPVKNND	1818.05	FD	7.24544	0.133443
SctV- CD + EGTA	381	397	SGIPLPKIIVNPVKNND	1818.05	0.167	2.57972	0.023633
SctV- CD + EGTA	381	397	SGIPLPKIIVNPVKNND	1818.05	1	3.52494	0.055194
SctV- CD + EGTA	381	397	SGIPLPKIIVNPVKNND	1818.05	10	4.23705	0.052837
SctV- CD + EGTA	381	397	SGIPLPKIIVNPVKNND	1818.05	100	5.23901	0.020188
SctV- CD + EGTA	395	401	NNDSAIE	762.326	FD	2.23278	0.059358
SctV- CD + EGTA	395	401	NNDSAIE	762.326	0.167	0.500488	0.019102
SctV- CD + EGTA	395	401	NNDSAIE	762.326	1	0.707623	0.03167
SctV- CD + EGTA	395	401	NNDSAIE	762.326	10	1.03323	0.019171
SctV- CD + EGTA	395	401	NNDSAIE	762.326	100	1.37764	0.013406
SctV- CD + EGTA	398	404	SAIEFLL	792.45	FD	3.32507	0.14224
SctV- CD + EGTA	398	404	SAIEFLL	792.45	0.167	0.064113	0.009397
SctV- CD + EGTA	398	404	SAIEFLL	792.45	1	0.074549	0.007924
SctV- CD + EGTA	398	404	SAIEFLL	792.45	10	0.117511	0.017143
SctV- CD + EGTA	398	404	SAIEFLL	792.45	100	0.435093	0.022299
SctV- CD + EGTA	405	414	YQESIYKDTL	1259.62	FD	4.65534	0.074785
SctV- CD + EGTA	405	414	YQESIYKDTL	1259.62	0.167	1.16738	0.031098
SctV- CD + EGTA	405	414	YQESIYKDTL	1259.62	1	1.98661	0.026493
SctV- CD + EGTA	405	414	YQESIYKDTL	1259.62	10	3.37241	0.037514
SctV- CD + EGTA	405	414	YQESIYKDTL	1259.62	100	4.47245	0.013111
SctV- CD + EGTA	406	414	QESIYKDTL	1096.55	FD	4.4344	0.094365
SctV- CD + EGTA	406	414	QESIYKDTL	1096.55	0.167	1.24833	0.050006
SctV- CD + EGTA	406	414	QESIYKDTL	1096.55	1	2.09476	0.029349
SctV- CD + EGTA	406	414	QESIYKDTL	1096.55	10	3.4188	0.057575
SctV- CD + EGTA	406	414	QESIYKDTL	1096.55	100	4.3647	0.037857
SctV- CD + EGTA	409	416	IYKDTLID	980.53	FD	3.04871	0.040387
SctV- CD + EGTA	409	416	IYKDTLID	980.53	0.167	1.59488	0.049739
SctV- CD + EGTA	409	416	IYKDTLID	980.53	1	2.05132	0.066896
SctV- CD + EGTA	409	416	IYKDTLID	980.53	10	2.40256	0.045287
SctV- CD + EGTA	409	416	IYKDTLID	980.53	100	3.04508	0.027425
SctV- CD + EGTA	417	427	DTVYFEAGHAE	1238.53	FD	5.60209	0.065436
SctV- CD + EGTA	417	427	DTVYFEAGHAE	1238.53	0.167	2.45573	0.062719
SctV- CD + EGTA	417	427	DTVYFEAGHAE	1238.53	1	2.64099	0.075824
SctV- CD + EGTA	417	427	DTVYFEAGHAE	1238.53	10	3.23995	0.055976
SctV- CD + EGTA	417	427	DTVYFEAGHAE	1238.53	100	5.21952	0.034094
SctV- CD + EGTA	421	427	FEAGHAE	760.326	FD	2.32299	0.05233
SctV- CD + EGTA	421	427	FEAGHAE	760.326	0.167	2.14679	0.07993
SctV- CD + EGTA	421	427	FEAGHAE	760.326	1	2.23167	0.074507
SctV- CD + EGTA	421	427	FEAGHAE	760.326	10	2.152	0.075631
SctV- CD + EGTA	421	427	FEAGHAE	760.326	100	2.32369	0.027894
SctV- CD + EGTA	421	429	FEAGHAEIS	960.442	FD	3.92516	0.058217
SctV- CD + EGTA	421	429	FEAGHAEIS	960.442	0.167	3.65935	0.158657
SctV- CD + EGTA	421	429	FEAGHAEIS	960.442	1	3.82291	0.077632
SctV- CD + EGTA	421	429	FEAGHAEIS	960.442	10	3.69778	0.075552
SctV- CD + EGTA	421	429	FEAGHAEIS	960.442	100	3.96375	0.052189
SctV- CD + EGTA	421	431	FEAGHAEISFE	1236.55	FD	5.98825	0.073264
SctV- CD + EGTA	421	431	FEAGHAEISFE	1236.55	0.167	5.04927	0.065156
SctV- CD + EGTA	421	431	FEAGHAEISFE	1236.55	1	5.57616	0.062776
SctV- CD + EGTA	421	431	FEAGHAEISFE	1236.55	10	5.65266	0.070379
SctV- CD + EGTA	421	431	FEAGHAEISFE	1236.55	100	6.00763	0.029839
SctV- CD + EGTA	430	436	FEFVQEK	926.462	FD	3.75033	0.037998
SctV- CD + EGTA	430	436	FEFVQEK	926.462	0.167	2.14816	0.020418
SctV- CD + EGTA	430	436	FEFVQEK	926.462	1	2.61805	0.036919
SctV- CD + EGTA	430	436	FEFVQEK	926.462	10	2.94939	0.023502
SctV- CD + EGTA	430	436	FEFVQEK	926.462	100	3.48039	0.010986
SctV- CD + EGTA	437	448	LSTNSIVYKTNK	1367.75	FD	6.18992	0.127301
SctV- CD + EGTA	437	448	LSTNSIVYKTNK	1367.75	0.167	3.05168	0.042829
SctV- CD + EGTA	437	448	LSTNSIVYKTNK	1367.75	1	3.66181	0.063201
SctV- CD + EGTA	437	448	LSTNSIVYKTNK	1367.75	10	4.70594	0.072261
SctV- CD + EGTA	437	448	LSTNSIVYKTNK	1367.75	100	6.14972	0.046264
SctV- CD + EGTA	437	453	LSTNSIVYKTNKTNQQL	1952.04	FD	9.29302	0.143124
SctV- CD + EGTA	437	453	LSTNSIVYKTNKTNQQL	1952.04	0.167	5.87831	0.111135
SctV- CD + EGTA	437	453	LSTNSIVYKTNKTNQQL	1952.04	1	6.59552	0.109154
SctV- CD + EGTA	437	453	LSTNSIVYKTNKTNQQL	1952.04	10	7.62075	0.088764
SctV- CD + EGTA	437	453	LSTNSIVYKTNKTNQQL	1952.04	100	9.30731	0.06016
SctV- CD + EGTA	437	456	LSTNSIVYKTNKTNQQLAHL	2273.22	FD	11.2694	0.251895
SctV- CD + EGTA	437	456	LSTNSIVYKTNKTNQQLAHL	2273.22	0.167	7.26745	0.148544
SctV- CD + EGTA	437	456	LSTNSIVYKTNKTNQQLAHL	2273.22	1	8.2728	0.162159
SctV- CD + EGTA	437	456	LSTNSIVYKTNKTNQQLAHL	2273.22	10	9.27803	0.178072
SctV- CD + EGTA	437	456	LSTNSIVYKTNKTNQQLAHL	2273.22	100	10.9753	0.145267
SctV- CD + EGTA	441	448	SIVYKTNK	952.546	FD	3.63138	0.096315
SctV- CD + EGTA	441	448	SIVYKTNK	952.546	0.167	0.865218	0.03701
SctV- CD + EGTA	441	448	SIVYKTNK	952.546	1	1.37122	0.030845
SctV- CD + EGTA	441	448	SIVYKTNK	952.546	10	2.32737	0.031014
SctV- CD + EGTA	441	448	SIVYKTNK	952.546	100	3.55418	0.020105
SctV- CD + EGTA	449	462	TNQQLAHLTGMDVY	1590.76	FD	6.81784	0.164445
SctV- CD + EGTA	449	462	TNQQLAHLTGMDVY	1590.76	0.167	4.45922	0.055246
SctV- CD + EGTA	449	462	TNQQLAHLTGMDVY	1590.76	1	5.74911	0.105125
SctV- CD + EGTA	449	462	TNQQLAHLTGMDVY	1590.76	10	5.96992	0.076405
SctV- CD + EGTA	449	462	TNQQLAHLTGMDVY	1590.76	100	6.62721	0.1012
SctV- CD + EGTA	454	462	AHLTGMDVY	1006.47	FD	3.50492	0.06568
SctV- CD + EGTA	454	462	AHLTGMDVY	1006.47	0.167	1.64927	0.038698
SctV- CD + EGTA	454	462	AHLTGMDVY	1006.47	1	2.45387	0.068984
SctV- CD + EGTA	454	462	AHLTGMDVY	1006.47	10	2.73205	0.043384
SctV- CD + EGTA	454	462	AHLTGMDVY	1006.47	100	3.32178	0.02732
SctV- CD + EGTA	461	468	VYATTNDK	911.447	FD	3.30995	0.068186
SctV- CD + EGTA	461	468	VYATTNDK	911.447	0.167	2.48693	0.057123
SctV- CD + EGTA	461	468	VYATTNDK	911.447	1	2.67977	0.038997
SctV- CD + EGTA	461	468	VYATTNDK	911.447	10	2.67489	0.054054
SctV- CD + EGTA	461	468	VYATTNDK	911.447	100	3.00516	0.02055
SctV- CD + EGTA	463	470	ATTNDKIT	863.447	FD	3.36505	0.072199
SctV- CD + EGTA	463	470	ATTNDKIT	863.447	0.167	1.24096	0.052542
SctV- CD + EGTA	463	470	ATTNDKIT	863.447	1	1.37528	0.036883
SctV- CD + EGTA	463	470	ATTNDKIT	863.447	10	1.38149	0.024444
SctV- CD + EGTA	463	470	ATTNDKIT	863.447	100	1.92821	0.025116
SctV- CD + EGTA	463	474	ATTNDKITFLLK	1364.78	FD	4.54118	0.115092
SctV- CD + EGTA	463	474	ATTNDKITFLLK	1364.78	0.167	1.0586	0.062036
SctV- CD + EGTA	463	474	ATTNDKITFLLK	1364.78	1	1.17494	0.048197
SctV- CD + EGTA	463	474	ATTNDKITFLLK	1364.78	10	1.17314	0.038197
SctV- CD + EGTA	463	474	ATTNDKITFLLK	1364.78	100	1.79454	0.031335
SctV- CD + EGTA	463	475	ATTNDKITFLLKK	1492.87	FD	4.75632	0.129045
SctV- CD + EGTA	463	475	ATTNDKITFLLKK	1492.87	0.167	0.909215	0.057295
SctV- CD + EGTA	463	475	ATTNDKITFLLKK	1492.87	1	1.0113	0.049903
SctV- CD + EGTA	463	475	ATTNDKITFLLKK	1492.87	10	0.999036	0.051925
SctV- CD + EGTA	463	475	ATTNDKITFLLKK	1492.87	100	1.61098	0.02923
SctV- CD + EGTA	463	476	ATTNDKITFLLKKL	1605.96	FD	4.69928	0.153268
SctV- CD + EGTA	463	476	ATTNDKITFLLKKL	1605.96	0.167	0.625752	0.049811
SctV- CD + EGTA	463	476	ATTNDKITFLLKKL	1605.96	1	0.687778	0.038786
SctV- CD + EGTA	463	476	ATTNDKITFLLKKL	1605.96	10	0.691134	0.039819
SctV- CD + EGTA	463	476	ATTNDKITFLLKKL	1605.96	100	1.26181	0.031132
SctV- CD + EGTA	465	475	TNDKITFLLKK	1320.79	FD	4.30273	0.080913
SctV- CD + EGTA	465	475	TNDKITFLLKK	1320.79	0.167	0.566178	0.072079
SctV- CD + EGTA	465	475	TNDKITFLLKK	1320.79	1	0.59587	0.101138
SctV- CD + EGTA	465	475	TNDKITFLLKK	1320.79	10	0.579899	0.075392
SctV- CD + EGTA	465	475	TNDKITFLLKK	1320.79	100	1.21234	0.014771
SctV- CD + EGTA	469	475	ITFLLKK	862.576	FD	1.74761	0.08424
SctV- CD + EGTA	469	475	ITFLLKK	862.576	0.167	0.098288	0.016206
SctV- CD + EGTA	469	475	ITFLLKK	862.576	1	0.095338	0.020521
SctV- CD + EGTA	469	475	ITFLLKK	862.576	10	0.103608	0.019459
SctV- CD + EGTA	469	475	ITFLLKK	862.576	100	0.18275	0.022651
SctV- CD + EGTA	475	482	KLVLSNAK	872.556	FD	3.37321	0.073403
SctV- CD + EGTA	475	482	KLVLSNAK	872.556	0.167	0.494692	0.037856
SctV- CD + EGTA	475	482	KLVLSNAK	872.556	1	0.928469	0.040355
SctV- CD + EGTA	475	482	KLVLSNAK	872.556	10	1.94361	0.034448
SctV- CD + EGTA	475	482	KLVLSNAK	872.556	100	2.6797	0.032877
SctV- CD + EGTA	476	484	LVLSNAKEF	1020.57	FD	3.93635	0.101643
SctV- CD + EGTA	476	484	LVLSNAKEF	1020.57	0.167	0.501071	0.023422
SctV- CD + EGTA	476	484	LVLSNAKEF	1020.57	1	0.884576	0.043593
SctV- CD + EGTA	476	484	LVLSNAKEF	1020.57	10	1.88575	0.020158
SctV- CD + EGTA	476	484	LVLSNAKEF	1020.57	100	2.9012	0.01493
SctV- CD + EGTA	477	484	VLSNAKEF	907.488	FD	3.03456	0.065548
SctV- CD + EGTA	477	484	VLSNAKEF	907.488	0.167	0.382503	0.017154
SctV- CD + EGTA	477	484	VLSNAKEF	907.488	1	0.690181	0.02672
SctV- CD + EGTA	477	484	VLSNAKEF	907.488	10	1.49491	0.024702
SctV- CD + EGTA	477	484	VLSNAKEF	907.488	100	2.45737	0.011035
SctV- CD + EGTA	483	491	EFIGVQETR	1078.55	FD	4.52932	0.089848
SctV- CD + EGTA	483	491	EFIGVQETR	1078.55	0.167	0.615534	0.058988
SctV- CD + EGTA	483	491	EFIGVQETR	1078.55	1	0.858019	0.073964
SctV- CD + EGTA	483	491	EFIGVQETR	1078.55	10	1.46155	0.042818
SctV- CD + EGTA	483	491	EFIGVQETR	1078.55	100	2.67	0.038475
SctV- CD + EGTA	484	491	FIGVQETR	949.51	FD	3.38035	0.097514
SctV- CD + EGTA	484	491	FIGVQETR	949.51	0.167	0.539946	0.059734
SctV- CD + EGTA	484	491	FIGVQETR	949.51	1	0.766906	0.079912
SctV- CD + EGTA	484	491	FIGVQETR	949.51	10	1.37353	0.050288
SctV- CD + EGTA	484	491	FIGVQETR	949.51	100	2.36545	0.04075
SctV- CD + EGTA	484	510	FIGVQETRYLMDIMERKYNELVKELQR	3401.77	FD	14.958	0.255192
SctV- CD + EGTA	484	510	FIGVQETRYLMDIMERKYNELVKELQR	3401.77	0.167	6.03142	0.121646
SctV- CD + EGTA	484	510	FIGVQETRYLMDIMERKYNELVKELQR	3401.77	1	8.14038	0.142203
SctV- CD + EGTA	484	510	FIGVQETRYLMDIMERKYNELVKELQR	3401.77	10	10.1293	0.091826
SctV- CD + EGTA	484	510	FIGVQETRYLMDIMERKYNELVKELQR	3401.77	100	12.5236	0.15111
SctV- CD + EGTA	485	491	IGVQETR	802.442	FD	3.47275	0.093413
SctV- CD + EGTA	485	491	IGVQETR	802.442	0.167	0.591517	0.048033
SctV- CD + EGTA	485	491	IGVQETR	802.442	1	0.801308	0.067393
SctV- CD + EGTA	485	491	IGVQETR	802.442	10	1.36227	0.047624
SctV- CD + EGTA	485	491	IGVQETR	802.442	100	2.43826	0.030457
SctV- CD + EGTA	485	492	IGVQETRY	965.505	FD	3.4223	0.112915
SctV- CD + EGTA	485	492	IGVQETRY	965.505	0.167	0.523547	0.036422
SctV- CD + EGTA	485	492	IGVQETRY	965.505	1	0.702082	0.086141
SctV- CD + EGTA	485	492	IGVQETRY	965.505	10	1.28047	0.069485
SctV- CD + EGTA	485	492	IGVQETRY	965.505	100	2.53831	0.029448
SctV- CD + EGTA	485	495	IGVQETRYLMD	1324.66	FD	5.50935	0.109808
SctV- CD + EGTA	485	495	IGVQETRYLMD	1324.66	0.167	0.844806	0.039417
SctV- CD + EGTA	485	495	IGVQETRYLMD	1324.66	1	1.22927	0.045064
SctV- CD + EGTA	485	495	IGVQETRYLMD	1324.66	10	2.12139	0.041906
SctV- CD + EGTA	485	495	IGVQETRYLMD	1324.66	100	3.70755	0.04204
SctV- CD + EGTA	487	495	VQETRYLMD	1154.55	FD	4.21916	0.143585
SctV- CD + EGTA	487	495	VQETRYLMD	1154.55	0.167	0.42832	0.031269
SctV- CD + EGTA	487	495	VQETRYLMD	1154.55	1	0.634048	0.035692
SctV- CD + EGTA	487	495	VQETRYLMD	1154.55	10	1.21332	0.072225
SctV- CD + EGTA	487	495	VQETRYLMD	1154.55	100	2.43287	0.03744
SctV- CD + EGTA	496	504	IMERKYNEL	1195.61	FD	4.10449	0.052809
SctV- CD + EGTA	496	504	IMERKYNEL	1195.61	0.167	1.71175	0.021614
SctV- CD + EGTA	496	504	IMERKYNEL	1195.61	1	2.29446	0.044404
SctV- CD + EGTA	496	504	IMERKYNEL	1195.61	10	2.73636	0.025106
SctV- CD + EGTA	496	504	IMERKYNEL	1195.61	100	3.54767	0.020966
SctV- CD + EGTA	505	514	VKELQRQLGL	1183.72	FD	5.45879	0.070736
SctV- CD + EGTA	505	514	VKELQRQLGL	1183.72	0.167	1.73236	0.042517
SctV- CD + EGTA	505	514	VKELQRQLGL	1183.72	1	2.60489	0.052285
SctV- CD + EGTA	505	514	VKELQRQLGL	1183.72	10	4.12411	0.066269
SctV- CD + EGTA	505	514	VKELQRQLGL	1183.72	100	5.05027	0.034842
SctV- CD + EGTA	505	516	VKELQRQLGLSK	1398.84	FD	6.82214	0.091724
SctV- CD + EGTA	505	516	VKELQRQLGLSK	1398.84	0.167	2.94398	0.033715
SctV- CD + EGTA	505	516	VKELQRQLGLSK	1398.84	1	3.94113	0.047021
SctV- CD + EGTA	505	516	VKELQRQLGLSK	1398.84	10	5.47391	0.026838
SctV- CD + EGTA	505	516	VKELQRQLGLSK	1398.84	100	6.44269	0.025071
SctV- CD + EGTA	505	524	VKELQRQLGLSKIVDILQRL	2349.43	FD	9.04334	0.31634
SctV- CD + EGTA	505	524	VKELQRQLGLSKIVDILQRL	2349.43	0.167	2.68058	0.053031
SctV- CD + EGTA	505	524	VKELQRQLGLSKIVDILQRL	2349.43	1	3.62875	0.067424
SctV- CD + EGTA	505	524	VKELQRQLGLSKIVDILQRL	2349.43	10	4.84806	0.044522
SctV- CD + EGTA	505	524	VKELQRQLGLSKIVDILQRL	2349.43	100	6.02409	0.030181
SctV- CD + EGTA	506	516	KELQRQLGLSK	1299.77	FD	6.15713	0.200406
SctV- CD + EGTA	506	516	KELQRQLGLSK	1299.77	0.167	2.64846	0.044632
SctV- CD + EGTA	506	516	KELQRQLGLSK	1299.77	1	3.54061	0.031992
SctV- CD + EGTA	506	516	KELQRQLGLSK	1299.77	10	4.80784	0.139377
SctV- CD + EGTA	506	516	KELQRQLGLSK	1299.77	100	5.78436	0.16802
SctV- CD + EGTA	508	516	LQRQLGLSK	1042.64	FD	4.77421	0.156581
SctV- CD + EGTA	508	516	LQRQLGLSK	1042.64	0.167	2.66147	0.054244
SctV- CD + EGTA	508	516	LQRQLGLSK	1042.64	1	3.41548	0.066135
SctV- CD + EGTA	508	516	LQRQLGLSK	1042.64	10	4.14672	0.039916
SctV- CD + EGTA	508	516	LQRQLGLSK	1042.64	100	4.62736	0.030135
SctV- CD + EGTA	509	516	QRQLGLSK	929.553	FD	4.00494	0.043534
SctV- CD + EGTA	509	516	QRQLGLSK	929.553	0.167	2.51437	0.048811
SctV- CD + EGTA	509	516	QRQLGLSK	929.553	1	3.14525	0.056046
SctV- CD + EGTA	509	516	QRQLGLSK	929.553	10	3.60656	0.037216
SctV- CD + EGTA	509	516	QRQLGLSK	929.553	100	3.90475	0.031546
SctV- CD + EGTA	515	521	SKIVDIL	787.492	FD	1.82188	0.118581
SctV- CD + EGTA	515	521	SKIVDIL	787.492	0.167	0.048733	0.026666
SctV- CD + EGTA	515	521	SKIVDIL	787.492	1	0.070498	0.0231
SctV- CD + EGTA	515	521	SKIVDIL	787.492	10	0.057748	0.020113
SctV- CD + EGTA	515	521	SKIVDIL	787.492	100	0.213407	0.030031
SctV- CD + EGTA	515	524	SKIVDILQRL	1184.74	FD	2.9263	0.22676
SctV- CD + EGTA	515	524	SKIVDILQRL	1184.74	0.167	0.12456	0.016665
SctV- CD + EGTA	515	524	SKIVDILQRL	1184.74	1	0.12133	0.014919
SctV- CD + EGTA	515	524	SKIVDILQRL	1184.74	10	0.134802	0.022464
SctV- CD + EGTA	515	524	SKIVDILQRL	1184.74	100	0.335533	0.021551
SctV- CD + EGTA	517	523	IVDILQR	856.525	FD	1.00725	0.108762
SctV- CD + EGTA	517	523	IVDILQR	856.525	0.167	0.084927	0.010028
SctV- CD + EGTA	517	523	IVDILQR	856.525	1	0.093704	0.014507
SctV- CD + EGTA	517	523	IVDILQR	856.525	10	0.089664	0.012059
SctV- CD + EGTA	517	523	IVDILQR	856.525	100	0.109448	0.010184
SctV- CD + EGTA	517	524	IVDILQRL	969.609	FD	1.14202	0.1555
SctV- CD + EGTA	517	524	IVDILQRL	969.609	0.167	0.04896	0.003692
SctV- CD + EGTA	517	524	IVDILQRL	969.609	1	0.054497	0.005961
SctV- CD + EGTA	517	524	IVDILQRL	969.609	10	0.049918	0.00634
SctV- CD + EGTA	517	524	IVDILQRL	969.609	100	0.071156	0.005552
SctV- CD + EGTA	524	532	LVEENVSIR	1058.58	FD	4.95427	0.09561
SctV- CD + EGTA	524	532	LVEENVSIR	1058.58	0.167	0.4925	0.040196
SctV- CD + EGTA	524	532	LVEENVSIR	1058.58	1	0.801319	0.029898
SctV- CD + EGTA	524	532	LVEENVSIR	1058.58	10	1.50677	0.03419
SctV- CD + EGTA	524	532	LVEENVSIR	1058.58	100	2.67159	0.039732
SctV- CD + EGTA	525	532	VEENVSIR	945.5	FD	4.1789	0.067723
SctV- CD + EGTA	525	532	VEENVSIR	945.5	0.167	0.439005	0.028075
SctV- CD + EGTA	525	532	VEENVSIR	945.5	1	0.726883	0.021931
SctV- CD + EGTA	525	532	VEENVSIR	945.5	10	1.41522	0.025167
SctV- CD + EGTA	525	532	VEENVSIR	945.5	100	2.50711	0.042704
SctV- CD + EGTA	525	534	VEENVSIRDL	1173.61	FD	5.14191	0.09726
SctV- CD + EGTA	525	534	VEENVSIRDL	1173.61	0.167	0.601663	0.026032
SctV- CD + EGTA	525	534	VEENVSIRDL	1173.61	1	0.969228	0.029971
SctV- CD + EGTA	525	534	VEENVSIRDL	1173.61	10	1.94616	0.024631
SctV- CD + EGTA	525	534	VEENVSIRDL	1173.61	100	3.2912	0.025439
SctV- CD + EGTA	533	541	DLRTIFETL	1107.6	FD	3.567	0.131062
SctV- CD + EGTA	533	541	DLRTIFETL	1107.6	0.167	0.262225	0.027135
SctV- CD + EGTA	533	541	DLRTIFETL	1107.6	1	0.371991	0.043194
SctV- CD + EGTA	533	541	DLRTIFETL	1107.6	10	0.656558	0.042532
SctV- CD + EGTA	533	541	DLRTIFETL	1107.6	100	1.45054	0.036973
SctV- CD + EGTA	535	541	RTIFETL	879.493	FD	1.74356	0.099413
SctV- CD + EGTA	535	541	RTIFETL	879.493	0.167	0.028534	0.011728
SctV- CD + EGTA	535	541	RTIFETL	879.493	1	0.034809	0.013636
SctV- CD + EGTA	535	541	RTIFETL	879.493	10	0.057159	0.016752
SctV- CD + EGTA	535	541	RTIFETL	879.493	100	0.322326	0.023577
SctV- CD + EGTA	542	549	IFWSTKEK	1038.56	FD	3.69997	0.042128
SctV- CD + EGTA	542	549	IFWSTKEK	1038.56	0.167	2.31878	0.047061
SctV- CD + EGTA	542	549	IFWSTKEK	1038.56	1	2.59046	0.033204
SctV- CD + EGTA	542	549	IFWSTKEK	1038.56	10	2.89939	0.035532
SctV- CD + EGTA	542	549	IFWSTKEK	1038.56	100	3.67643	0.015124
SctV- CD + EGTA	548	554	EKDVVIL	815.487	FD	3.76061	0.140454
SctV- CD + EGTA	548	554	EKDVVIL	815.487	0.167	0.846406	0.052369
SctV- CD + EGTA	548	554	EKDVVIL	815.487	1	1.15112	0.035714
SctV- CD + EGTA	548	554	EKDVVIL	815.487	10	1.82144	0.029441
SctV- CD + EGTA	548	554	EKDVVIL	815.487	100	2.97141	0.025812
SctV- CD + EGTA	560	569	IALRRHILGR	1204.77	FD	4.11438	0.117307
SctV- CD + EGTA	560	569	IALRRHILGR	1204.77	0.167	1.01456	0.007117
SctV- CD + EGTA	560	569	IALRRHILGR	1204.77	1	1.60059	0.027134
SctV- CD + EGTA	560	569	IALRRHILGR	1204.77	10	2.19151	0.037306
SctV- CD + EGTA	560	569	IALRRHILGR	1204.77	100	3.34322	0.013033
SctV- CD + EGTA	560	570	IALRRHILGRY	1367.84	FD	4.48307	0.105771
SctV- CD + EGTA	560	570	IALRRHILGRY	1367.84	0.167	1.15218	0.087855
SctV- CD + EGTA	560	570	IALRRHILGRY	1367.84	1	1.73524	0.044788
SctV- CD + EGTA	560	570	IALRRHILGRY	1367.84	10	2.44622	0.087283
SctV- CD + EGTA	560	570	IALRRHILGRY	1367.84	100	3.72597	0.039927
SctV- CD + EGTA	562	569	LRRHILGR	1020.65	FD	2.70086	0.0766
SctV- CD + EGTA	562	569	LRRHILGR	1020.65	0.167	0.775285	0.015727
SctV- CD + EGTA	562	569	LRRHILGR	1020.65	1	1.19722	0.026315
SctV- CD + EGTA	562	569	LRRHILGR	1020.65	10	1.59591	0.034383
SctV- CD + EGTA	562	569	LRRHILGR	1020.65	100	2.37152	0.017002
SctV- CD + EGTA	571	581	SVSGTLLNVWL	1188.66	FD	6.05807	0.08507
SctV- CD + EGTA	571	581	SVSGTLLNVWL	1188.66	0.167	2.98847	0.032083
SctV- CD + EGTA	571	581	SVSGTLLNVWL	1188.66	1	3.30045	0.042384
SctV- CD + EGTA	571	581	SVSGTLLNVWL	1188.66	10	3.40575	0.055604
SctV- CD + EGTA	571	581	SVSGTLLNVWL	1188.66	100	4.24002	0.033584
SctV- CD + EGTA	577	583	LNVWLIG	814.482	FD	3.60175	0.077768
SctV- CD + EGTA	577	583	LNVWLIG	814.482	0.167	0.062536	0.008445
SctV- CD + EGTA	577	583	LNVWLIG	814.482	1	0.076811	0.005764
SctV- CD + EGTA	577	583	LNVWLIG	814.482	10	0.266226	0.019395
SctV- CD + EGTA	577	583	LNVWLIG	814.482	100	0.895978	0.052763
SctV- CD + EGTA	577	585	LNVWLIGSD	1016.54	FD	4.3785	0.093559
SctV- CD + EGTA	577	585	LNVWLIGSD	1016.54	0.167	0.879799	0.040892
SctV- CD + EGTA	577	585	LNVWLIGSD	1016.54	1	0.940575	0.049136
SctV- CD + EGTA	577	585	LNVWLIGSD	1016.54	10	1.09693	0.037535
SctV- CD + EGTA	577	585	LNVWLIGSD	1016.54	100	1.92891	0.025014
SctV- CD + EGTA	577	590	LNVWLIGSDIENEL	1614.84	FD	7.96698	0.15989
SctV- CD + EGTA	577	590	LNVWLIGSDIENEL	1614.84	0.167	1.63058	0.025168
SctV- CD + EGTA	577	590	LNVWLIGSDIENEL	1614.84	1	1.99218	0.040904
SctV- CD + EGTA	577	590	LNVWLIGSDIENEL	1614.84	10	2.32991	0.036856
SctV- CD + EGTA	577	590	LNVWLIGSDIENEL	1614.84	100	4.06302	0.026134
SctV- CD + EGTA	578	585	NVWLIGSD	903.457	FD	3.46475	0.075983
SctV- CD + EGTA	578	585	NVWLIGSD	903.457	0.167	0.775228	0.053058
SctV- CD + EGTA	578	585	NVWLIGSD	903.457	1	0.837724	0.067778
SctV- CD + EGTA	578	585	NVWLIGSD	903.457	10	0.984321	0.047472
SctV- CD + EGTA	578	585	NVWLIGSD	903.457	100	1.66545	0.016055
SctV- CD + EGTA	582	590	IGSDIENEL	989.479	FD	3.28177	0.069518
SctV- CD + EGTA	582	590	IGSDIENEL	989.479	0.167	0.871529	0.027319
SctV- CD + EGTA	582	590	IGSDIENEL	989.479	1	1.19378	0.049144
SctV- CD + EGTA	582	590	IGSDIENEL	989.479	10	1.33824	0.054861
SctV- CD + EGTA	582	590	IGSDIENEL	989.479	100	2.11363	0.028299
SctV- CD + EGTA	584	590	SDIENEL	819.373	FD	3.05049	0.078447
SctV- CD + EGTA	584	590	SDIENEL	819.373	0.167	0.522065	0.026989
SctV- CD + EGTA	584	590	SDIENEL	819.373	1	0.774245	0.026461
SctV- CD + EGTA	584	590	SDIENEL	819.373	10	0.92119	0.02447
SctV- CD + EGTA	584	590	SDIENEL	819.373	100	1.69485	0.026969
SctV- CD + EGTA	591	597	RESIRQT	889.485	FD	3.42363	0.033667
SctV- CD + EGTA	591	597	RESIRQT	889.485	0.167	1.52272	0.034163
SctV- CD + EGTA	591	597	RESIRQT	889.485	1	1.8778	0.03417
SctV- CD + EGTA	591	597	RESIRQT	889.485	10	2.35071	0.034631
SctV- CD + EGTA	591	597	RESIRQT	889.485	100	3.30294	0.028385
SctV- CD + EGTA	591	602	RESIRQTSSGSY	1370.67	FD	5.84404	0.036766
SctV- CD + EGTA	591	602	RESIRQTSSGSY	1370.67	0.167	3.90942	0.094598
SctV- CD + EGTA	591	602	RESIRQTSSGSY	1370.67	1	4.38044	0.079997
SctV- CD + EGTA	591	602	RESIRQTSSGSY	1370.67	10	4.68117	0.07422
SctV- CD + EGTA	591	602	RESIRQTSSGSY	1370.67	100	5.83691	0.088058
SctV- CD + EGTA	591	618	RESIRQTSSGSYLNISPERTEQIIGFLK	3209.69	FD	15.5968	0.165945
SctV- CD + EGTA	591	618	RESIRQTSSGSYLNISPERTEQIIGFLK	3209.69	0.167	6.53751	0.187532
SctV- CD + EGTA	591	618	RESIRQTSSGSYLNISPERTEQIIGFLK	3209.69	1	7.6742	0.153592
SctV- CD + EGTA	591	618	RESIRQTSSGSYLNISPERTEQIIGFLK	3209.69	10	9.40126	0.080172
SctV- CD + EGTA	591	618	RESIRQTSSGSYLNISPERTEQIIGFLK	3209.69	100	13.0811	0.061262
SctV- CD + EGTA	594	618	IRQTSSGSYLNISPERTEQIIGFLK	2837.52	FD	13.2305	0.393326
SctV- CD + EGTA	594	618	IRQTSSGSYLNISPERTEQIIGFLK	2837.52	0.167	5.73012	0.191894
SctV- CD + EGTA	594	618	IRQTSSGSYLNISPERTEQIIGFLK	2837.52	1	6.52718	0.158906
SctV- CD + EGTA	594	618	IRQTSSGSYLNISPERTEQIIGFLK	2837.52	10	7.74937	0.099429
SctV- CD + EGTA	594	618	IRQTSSGSYLNISPERTEQIIGFLK	2837.52	100	11.0412	0.070323
SctV- CD + EGTA	596	618	QTSSGSYLNISPERTEQIIGFLK	2568.33	FD	12.2098	0.337556
SctV- CD + EGTA	596	618	QTSSGSYLNISPERTEQIIGFLK	2568.33	0.167	5.03517	0.144373
SctV- CD + EGTA	596	618	QTSSGSYLNISPERTEQIIGFLK	2568.33	1	5.77258	0.134687
SctV- CD + EGTA	596	618	QTSSGSYLNISPERTEQIIGFLK	2568.33	10	7.07173	0.105535
SctV- CD + EGTA	596	618	QTSSGSYLNISPERTEQIIGFLK	2568.33	100	9.83039	0.10195
SctV- CD + EGTA	610	618	TEQIIGFLK	1048.6	FD	4.8296	0.076413
SctV- CD + EGTA	610	618	TEQIIGFLK	1048.6	0.167	0.117018	0.024138
SctV- CD + EGTA	610	618	TEQIIGFLK	1048.6	1	0.200241	0.003884
SctV- CD + EGTA	610	618	TEQIIGFLK	1048.6	10	0.89154	0.024471
SctV- CD + EGTA	610	618	TEQIIGFLK	1048.6	100	2.50621	0.022739
SctV- CD + EGTA	610	619	TEQIIGFLKN	1162.65	FD	5.56843	0.073049
SctV- CD + EGTA	610	619	TEQIIGFLKN	1162.65	0.167	0.614562	0.028712
SctV- CD + EGTA	610	619	TEQIIGFLKN	1162.65	1	0.849871	0.015258
SctV- CD + EGTA	610	619	TEQIIGFLKN	1162.65	10	1.54245	0.025549
SctV- CD + EGTA	610	619	TEQIIGFLKN	1162.65	100	3.24991	0.022878
SctV- CD + EGTA	610	630	TEQIIGFLKNIMNPTGNGVIL	2272.24	FD	12.4265	0.186076
SctV- CD + EGTA	610	630	TEQIIGFLKNIMNPTGNGVIL	2272.24	0.167	3.83684	0.063815
SctV- CD + EGTA	610	630	TEQIIGFLKNIMNPTGNGVIL	2272.24	1	4.93958	0.082141
SctV- CD + EGTA	610	630	TEQIIGFLKNIMNPTGNGVIL	2272.24	10	6.26176	0.063061
SctV- CD + EGTA	610	630	TEQIIGFLKNIMNPTGNGVIL	2272.24	100	8.42351	0.02517
SctV- CD + EGTA	619	630	NIMNPTGNGVIL	1242.65	FD	5.33072	0.120316
SctV- CD + EGTA	619	630	NIMNPTGNGVIL	1242.65	0.167	2.98697	0.07919
SctV- CD + EGTA	619	630	NIMNPTGNGVIL	1242.65	1	3.38574	0.077605
SctV- CD + EGTA	619	630	NIMNPTGNGVIL	1242.65	10	3.57457	0.057525
SctV- CD + EGTA	619	630	NIMNPTGNGVIL	1242.65	100	3.86584	0.030893
SctV- CD + EGTA	631	638	TALDIRRY	1007.56	FD	3.83062	0.069176
SctV- CD + EGTA	631	638	TALDIRRY	1007.56	0.167	1.03086	0.012675
SctV- CD + EGTA	631	638	TALDIRRY	1007.56	1	1.2274	0.021988
SctV- CD + EGTA	631	638	TALDIRRY	1007.56	10	1.51331	0.02112
SctV- CD + EGTA	631	638	TALDIRRY	1007.56	100	2.54187	0.012614
SctV- CD + EGTA	637	653	RYVKKMIEGSFPSVPVL	1950.09	FD	8.39371	0.20348
SctV- CD + EGTA	637	653	RYVKKMIEGSFPSVPVL	1950.09	0.167	2.69605	0.030784
SctV- CD + EGTA	637	653	RYVKKMIEGSFPSVPVL	1950.09	1	3.5326	0.061177
SctV- CD + EGTA	637	653	RYVKKMIEGSFPSVPVL	1950.09	10	3.8452	0.033833
SctV- CD + EGTA	637	653	RYVKKMIEGSFPSVPVL	1950.09	100	5.11902	0.027121
SctV- CD + EGTA	637	655	RYVKKMIEGSFPSVPVLSF	2184.19	FD	9.70432	0.210077
SctV- CD + EGTA	637	655	RYVKKMIEGSFPSVPVLSF	2184.19	0.167	2.7522	0.03581
SctV- CD + EGTA	637	655	RYVKKMIEGSFPSVPVLSF	2184.19	1	3.61555	0.053644
SctV- CD + EGTA	637	655	RYVKKMIEGSFPSVPVLSF	2184.19	10	4.21924	0.042242
SctV- CD + EGTA	637	655	RYVKKMIEGSFPSVPVLSF	2184.19	100	5.92311	0.020647
SctV- CD + EGTA	638	653	YVKKMIEGSFPSVPVL	1793.99	FD	7.75941	0.167026
SctV- CD + EGTA	638	653	YVKKMIEGSFPSVPVL	1793.99	0.167	2.57542	0.028635
SctV- CD + EGTA	638	653	YVKKMIEGSFPSVPVL	1793.99	1	3.37001	0.049138
SctV- CD + EGTA	638	653	YVKKMIEGSFPSVPVL	1793.99	10	3.66572	0.048755
SctV- CD + EGTA	638	653	YVKKMIEGSFPSVPVL	1793.99	100	4.94381	0.022375
SctV- CD + EGTA	641	655	KMIEGSFPSVPVLSF	1637.86	FD	6.84648	0.118953
SctV- CD + EGTA	641	655	KMIEGSFPSVPVLSF	1637.86	0.167	2.33236	0.048369
SctV- CD + EGTA	641	655	KMIEGSFPSVPVLSF	1637.86	1	3.17225	0.057803
SctV- CD + EGTA	641	655	KMIEGSFPSVPVLSF	1637.86	10	3.72049	0.048412
SctV- CD + EGTA	641	655	KMIEGSFPSVPVLSF	1637.86	100	5.10258	0.02144
SctV- CD + EGTA	641	665	KMIEGSFPSVPVLSFQEVGNNIELK	2762.44	FD	13.4452	0.245061
SctV- CD + EGTA	641	665	KMIEGSFPSVPVLSFQEVGNNIELK	2762.44	0.167	5.07247	0.09194
SctV- CD + EGTA	641	665	KMIEGSFPSVPVLSFQEVGNNIELK	2762.44	1	7.07873	0.113844
SctV- CD + EGTA	641	665	KMIEGSFPSVPVLSFQEVGNNIELK	2762.44	10	8.79302	0.114684
SctV- CD + EGTA	641	665	KMIEGSFPSVPVLSFQEVGNNIELK	2762.44	100	11.2702	0.081816
SctV- CD + EGTA	642	655	MIEGSFPSVPVLSF	1509.77	FD	6.50269	0.105723
SctV- CD + EGTA	642	655	MIEGSFPSVPVLSF	1509.77	0.167	2.20203	0.068384
SctV- CD + EGTA	642	655	MIEGSFPSVPVLSF	1509.77	1	3.02588	0.066796
SctV- CD + EGTA	642	655	MIEGSFPSVPVLSF	1509.77	10	3.51727	0.044145
SctV- CD + EGTA	642	655	MIEGSFPSVPVLSF	1509.77	100	4.9182	0.033946
SctV- CD + EGTA	643	653	IEGSFPSVPVL	1144.62	FD	4.2669	0.086611
SctV- CD + EGTA	643	653	IEGSFPSVPVL	1144.62	0.167	2.07649	0.069042
SctV- CD + EGTA	643	653	IEGSFPSVPVL	1144.62	1	2.8028	0.074219
SctV- CD + EGTA	643	653	IEGSFPSVPVL	1144.62	10	2.94114	0.04415
SctV- CD + EGTA	643	653	IEGSFPSVPVL	1144.62	100	3.47491	0.01672
SctV- CD + EGTA	643	655	IEGSFPSVPVLSF	1378.73	FD	5.55971	0.088188
SctV- CD + EGTA	643	655	IEGSFPSVPVLSF	1378.73	0.167	2.08931	0.054551
SctV- CD + EGTA	643	655	IEGSFPSVPVLSF	1378.73	1	2.88592	0.068069
SctV- CD + EGTA	643	655	IEGSFPSVPVLSF	1378.73	10	3.31567	0.039695
SctV- CD + EGTA	643	655	IEGSFPSVPVLSF	1378.73	100	4.27344	0.016738
SctV- CD + EGTA	648	655	PSVPVLSF	845.477	FD	3.54911	0.072286
SctV- CD + EGTA	648	655	PSVPVLSF	845.477	0.167	0.385505	0.032785
SctV- CD + EGTA	648	655	PSVPVLSF	845.477	1	0.848877	0.022007
SctV- CD + EGTA	648	655	PSVPVLSF	845.477	10	1.34172	0.019116
SctV- CD + EGTA	648	655	PSVPVLSF	845.477	100	2.17349	0.019952
SctV- CD + EGTA	654	665	SFQEVGNNIELK	1377.7	FD	6.37112	0.112579
SctV- CD + EGTA	654	665	SFQEVGNNIELK	1377.7	0.167	2.45533	0.049706
SctV- CD + EGTA	654	665	SFQEVGNNIELK	1377.7	1	3.56201	0.056775
SctV- CD + EGTA	654	665	SFQEVGNNIELK	1377.7	10	4.83351	0.05209
SctV- CD + EGTA	654	665	SFQEVGNNIELK	1377.7	100	5.85217	0.051656
SctV- CD + EGTA	656	665	QEVGNNIELK	1143.6	FD	5.1708	0.068793
SctV- CD + EGTA	656	665	QEVGNNIELK	1143.6	0.167	1.88155	0.038354
SctV- CD + EGTA	656	665	QEVGNNIELK	1143.6	1	2.9491	0.045443
SctV- CD + EGTA	656	665	QEVGNNIELK	1143.6	10	4.20412	0.052197
SctV- CD + EGTA	656	665	QEVGNNIELK	1143.6	100	4.85363	0.026316
SctV- CD + EGTA	666	675	VLGTVNDFRA	1091.58	FD	4.7888	0.09239
SctV- CD + EGTA	666	675	VLGTVNDFRA	1091.58	0.167	3.64714	0.110727
SctV- CD + EGTA	666	675	VLGTVNDFRA	1091.58	1	4.09052	0.102203
SctV- CD + EGTA	666	675	VLGTVNDFRA	1091.58	10	4.58239	0.109103
SctV- CD + EGTA	666	675	VLGTVNDFRA	1091.58	100	4.88326	0.045074
SctV- CD + EGTA	668	675	GTVNDFRA	879.432	FD	3.75901	0.080765
SctV- CD + EGTA	668	675	GTVNDFRA	879.432	0.167	3.04254	0.088627
SctV- CD + EGTA	668	675	GTVNDFRA	879.432	1	3.34015	0.059853
SctV- CD + EGTA	668	675	GTVNDFRA	879.432	10	3.58015	0.055738
SctV- CD + EGTA	668	675	GTVNDFRA	879.432	100	3.83942	0.032991

## Sheet: E. SctV-CD(E489D)+ Ca
Protein	Start	End	Sequence	Peptide mass (Da)	HDX time (min)	D-Uptake	Std Dev
SctV- CD (E489D)+ Ca	334	357	DAMGADLSNSQNISPGAEPLILNL	2440.2	FD	9.63197	0.199156
SctV- CD (E489D)+ Ca	334	357	DAMGADLSNSQNISPGAEPLILNL	2440.2	0.167	7.59173	0.234886
SctV- CD (E489D)+ Ca	334	357	DAMGADLSNSQNISPGAEPLILNL	2440.2	1	8.07855	0.321714
SctV- CD (E489D)+ Ca	334	357	DAMGADLSNSQNISPGAEPLILNL	2440.2	10	8.16858	0.11805
SctV- CD (E489D)+ Ca	334	357	DAMGADLSNSQNISPGAEPLILNL	2440.2	100	8.65508	0.157497
SctV- CD (E489D)+ Ca	335	355	AMGADLSNSQNISPGAEPLIL	2098.05	FD	8.36194	0.107799
SctV- CD (E489D)+ Ca	335	355	AMGADLSNSQNISPGAEPLIL	2098.05	0.167	6.96252	0.120975
SctV- CD (E489D)+ Ca	335	355	AMGADLSNSQNISPGAEPLIL	2098.05	1	7.56704	0.149937
SctV- CD (E489D)+ Ca	335	355	AMGADLSNSQNISPGAEPLIL	2098.05	10	7.54536	0.218445
SctV- CD (E489D)+ Ca	335	355	AMGADLSNSQNISPGAEPLIL	2098.05	100	7.86983	0.223044
SctV- CD (E489D)+ Ca	340	355	LSNSQNISPGAEPLIL	1652.89	FD	5.02521	0.050594
SctV- CD (E489D)+ Ca	340	355	LSNSQNISPGAEPLIL	1652.89	0.167	3.93138	0.053941
SctV- CD (E489D)+ Ca	340	355	LSNSQNISPGAEPLIL	1652.89	1	4.43674	0.107316
SctV- CD (E489D)+ Ca	340	355	LSNSQNISPGAEPLIL	1652.89	10	4.53716	0.138541
SctV- CD (E489D)+ Ca	340	355	LSNSQNISPGAEPLIL	1652.89	100	4.84102	0.052327
SctV- CD (E489D)+ Ca	340	357	LSNSQNISPGAEPLILNL	1880.01	FD	5.44888	0.127811
SctV- CD (E489D)+ Ca	340	357	LSNSQNISPGAEPLILNL	1880.01	0.167	4.20755	0.041519
SctV- CD (E489D)+ Ca	340	357	LSNSQNISPGAEPLILNL	1880.01	1	4.75964	0.085052
SctV- CD (E489D)+ Ca	340	357	LSNSQNISPGAEPLILNL	1880.01	10	4.87385	0.067237
SctV- CD (E489D)+ Ca	340	357	LSNSQNISPGAEPLILNL	1880.01	100	5.19184	0.06607
SctV- CD (E489D)+ Ca	341	355	SNSQNISPGAEPLIL	1539.8	FD	4.61136	0.219239
SctV- CD (E489D)+ Ca	341	355	SNSQNISPGAEPLIL	1539.8	0.167	3.50389	0.059569
SctV- CD (E489D)+ Ca	341	355	SNSQNISPGAEPLIL	1539.8	1	3.99062	0.107867
SctV- CD (E489D)+ Ca	341	355	SNSQNISPGAEPLIL	1539.8	10	4.11604	0.148962
SctV- CD (E489D)+ Ca	341	355	SNSQNISPGAEPLIL	1539.8	100	4.36414	0.165263
SctV- CD (E489D)+ Ca	358	371	SSNIYSSDITQQIE	1584.74	FD	7.80523	0.087886
SctV- CD (E489D)+ Ca	358	371	SSNIYSSDITQQIE	1584.74	0.167	3.55001	0.108924
SctV- CD (E489D)+ Ca	358	371	SSNIYSSDITQQIE	1584.74	1	4.71387	0.15402
SctV- CD (E489D)+ Ca	358	371	SSNIYSSDITQQIE	1584.74	10	5.93013	0.138579
SctV- CD (E489D)+ Ca	358	371	SSNIYSSDITQQIE	1584.74	100	7.01653	0.153812
SctV- CD (E489D)+ Ca	359	398	SNIYSSDITQQIEVMRWNFFEESGIPLPKIIVNPVKNNDS	4622.32	FD	22.0607	1.11881
SctV- CD (E489D)+ Ca	359	398	SNIYSSDITQQIEVMRWNFFEESGIPLPKIIVNPVKNNDS	4622.32	0.167	6.4151	1.18857
SctV- CD (E489D)+ Ca	359	398	SNIYSSDITQQIEVMRWNFFEESGIPLPKIIVNPVKNNDS	4622.32	1	8.76291	1.30425
SctV- CD (E489D)+ Ca	359	398	SNIYSSDITQQIEVMRWNFFEESGIPLPKIIVNPVKNNDS	4622.32	10	13.0059	1.38721
SctV- CD (E489D)+ Ca	359	398	SNIYSSDITQQIEVMRWNFFEESGIPLPKIIVNPVKNNDS	4622.32	100	15.5575	1.70539
SctV- CD (E489D)+ Ca	361	371	IYSSDITQQIE	1296.63	FD	5.91576	0.032723
SctV- CD (E489D)+ Ca	361	371	IYSSDITQQIE	1296.63	0.167	3.07411	0.067385
SctV- CD (E489D)+ Ca	361	371	IYSSDITQQIE	1296.63	1	3.96677	0.056979
SctV- CD (E489D)+ Ca	361	371	IYSSDITQQIE	1296.63	10	4.60283	0.062287
SctV- CD (E489D)+ Ca	361	371	IYSSDITQQIE	1296.63	100	5.24076	0.055359
SctV- CD (E489D)+ Ca	363	371	SSDITQQIE	1020.48	FD	4.59004	0.047326
SctV- CD (E489D)+ Ca	363	371	SSDITQQIE	1020.48	0.167	2.13166	0.035279
SctV- CD (E489D)+ Ca	363	371	SSDITQQIE	1020.48	1	2.77086	0.032132
SctV- CD (E489D)+ Ca	363	371	SSDITQQIE	1020.48	10	3.36814	0.03238
SctV- CD (E489D)+ Ca	363	371	SSDITQQIE	1020.48	100	4.01288	0.048133
SctV- CD (E489D)+ Ca	377	388	FFEESGIPLPKI	1376.75	FD	3.60821	0.097325
SctV- CD (E489D)+ Ca	377	388	FFEESGIPLPKI	1376.75	0.167	1.27859	0.131106
SctV- CD (E489D)+ Ca	377	388	FFEESGIPLPKI	1376.75	1	1.95288	0.180733
SctV- CD (E489D)+ Ca	377	388	FFEESGIPLPKI	1376.75	10	2.58066	0.154657
SctV- CD (E489D)+ Ca	377	388	FFEESGIPLPKI	1376.75	100	3.42888	0.183152
SctV- CD (E489D)+ Ca	377	394	FFEESGIPLPKIIVNPVK	2027.16	FD	6.77107	0.142376
SctV- CD (E489D)+ Ca	377	394	FFEESGIPLPKIIVNPVK	2027.16	0.167	2.40381	0.054585
SctV- CD (E489D)+ Ca	377	394	FFEESGIPLPKIIVNPVK	2027.16	1	3.29247	0.147933
SctV- CD (E489D)+ Ca	377	394	FFEESGIPLPKIIVNPVK	2027.16	10	4.31927	0.126365
SctV- CD (E489D)+ Ca	377	394	FFEESGIPLPKIIVNPVK	2027.16	100	5.42956	0.067618
SctV- CD (E489D)+ Ca	377	397	FFEESGIPLPKIIVNPVKNND	2370.27	FD	7.36463	0.213039
SctV- CD (E489D)+ Ca	377	397	FFEESGIPLPKIIVNPVKNND	2370.27	0.167	2.94307	0.081168
SctV- CD (E489D)+ Ca	377	397	FFEESGIPLPKIIVNPVKNND	2370.27	1	3.90771	0.155495
SctV- CD (E489D)+ Ca	377	397	FFEESGIPLPKIIVNPVKNND	2370.27	10	4.9077	0.126916
SctV- CD (E489D)+ Ca	377	397	FFEESGIPLPKIIVNPVKNND	2370.27	100	6.08764	0.0648
SctV- CD (E489D)+ Ca	378	394	FEESGIPLPKIIVNPVK	1880.09	FD	6.33885	0.086862
SctV- CD (E489D)+ Ca	378	394	FEESGIPLPKIIVNPVK	1880.09	0.167	2.26979	0.046795
SctV- CD (E489D)+ Ca	378	394	FEESGIPLPKIIVNPVK	1880.09	1	3.13214	0.090828
SctV- CD (E489D)+ Ca	378	394	FEESGIPLPKIIVNPVK	1880.09	10	4.15057	0.107508
SctV- CD (E489D)+ Ca	378	394	FEESGIPLPKIIVNPVK	1880.09	100	5.12069	0.049116
SctV- CD (E489D)+ Ca	378	396	FEESGIPLPKIIVNPVKNN	2108.18	FD	7.07284	0.108787
SctV- CD (E489D)+ Ca	378	396	FEESGIPLPKIIVNPVKNN	2108.18	0.167	3.00366	0.067712
SctV- CD (E489D)+ Ca	378	396	FEESGIPLPKIIVNPVKNN	2108.18	1	3.77709	0.083924
SctV- CD (E489D)+ Ca	378	396	FEESGIPLPKIIVNPVKNN	2108.18	10	4.72859	0.060725
SctV- CD (E489D)+ Ca	378	396	FEESGIPLPKIIVNPVKNN	2108.18	100	5.88626	0.110254
SctV- CD (E489D)+ Ca	378	397	FEESGIPLPKIIVNPVKNND	2223.2	FD	7.18452	0.107554
SctV- CD (E489D)+ Ca	378	397	FEESGIPLPKIIVNPVKNND	2223.2	0.167	3.05447	0.068271
SctV- CD (E489D)+ Ca	378	397	FEESGIPLPKIIVNPVKNND	2223.2	1	3.99126	0.07414
SctV- CD (E489D)+ Ca	378	397	FEESGIPLPKIIVNPVKNND	2223.2	10	4.95482	0.098847
SctV- CD (E489D)+ Ca	378	397	FEESGIPLPKIIVNPVKNND	2223.2	100	5.97609	0.023797
SctV- CD (E489D)+ Ca	378	403	FEESGIPLPKIIVNPVKNNDSAIEFL	2883.55	FD	9.1955	0.089237
SctV- CD (E489D)+ Ca	378	403	FEESGIPLPKIIVNPVKNNDSAIEFL	2883.55	0.167	3.64835	0.101467
SctV- CD (E489D)+ Ca	378	403	FEESGIPLPKIIVNPVKNNDSAIEFL	2883.55	1	4.79131	0.160043
SctV- CD (E489D)+ Ca	378	403	FEESGIPLPKIIVNPVKNNDSAIEFL	2883.55	10	6.14916	0.062999
SctV- CD (E489D)+ Ca	378	403	FEESGIPLPKIIVNPVKNNDSAIEFL	2883.55	100	7.59689	0.124485
SctV- CD (E489D)+ Ca	381	391	SGIPLPKIIVN	1150.72	FD	4.49578	0.068291
SctV- CD (E489D)+ Ca	381	391	SGIPLPKIIVN	1150.72	0.167	1.36427	0.043364
SctV- CD (E489D)+ Ca	381	391	SGIPLPKIIVN	1150.72	1	2.12992	0.049969
SctV- CD (E489D)+ Ca	381	391	SGIPLPKIIVN	1150.72	10	2.93797	0.068336
SctV- CD (E489D)+ Ca	381	391	SGIPLPKIIVN	1150.72	100	3.61978	0.042398
SctV- CD (E489D)+ Ca	381	394	SGIPLPKIIVNPVK	1474.94	FD	5.65624	0.025366
SctV- CD (E489D)+ Ca	381	394	SGIPLPKIIVNPVK	1474.94	0.167	2.07162	0.054074
SctV- CD (E489D)+ Ca	381	394	SGIPLPKIIVNPVK	1474.94	1	2.85939	0.077984
SctV- CD (E489D)+ Ca	381	394	SGIPLPKIIVNPVK	1474.94	10	3.69498	0.092843
SctV- CD (E489D)+ Ca	381	394	SGIPLPKIIVNPVK	1474.94	100	4.40267	0.165925
SctV- CD (E489D)+ Ca	381	397	SGIPLPKIIVNPVKNND	1818.05	FD	6.60384	0.048507
SctV- CD (E489D)+ Ca	381	397	SGIPLPKIIVNPVKNND	1818.05	0.167	2.93672	0.05872
SctV- CD (E489D)+ Ca	381	397	SGIPLPKIIVNPVKNND	1818.05	1	3.75489	0.082136
SctV- CD (E489D)+ Ca	381	397	SGIPLPKIIVNPVKNND	1818.05	10	4.56066	0.103881
SctV- CD (E489D)+ Ca	381	397	SGIPLPKIIVNPVKNND	1818.05	100	5.37047	0.024292
SctV- CD (E489D)+ Ca	381	404	SGIPLPKIIVNPVKNNDSAIEFLL	2591.48	FD	9.12518	0.128275
SctV- CD (E489D)+ Ca	381	404	SGIPLPKIIVNPVKNNDSAIEFLL	2591.48	0.167	3.32847	0.107985
SctV- CD (E489D)+ Ca	381	404	SGIPLPKIIVNPVKNNDSAIEFLL	2591.48	1	4.47861	0.111038
SctV- CD (E489D)+ Ca	381	404	SGIPLPKIIVNPVKNNDSAIEFLL	2591.48	10	5.68375	0.155656
SctV- CD (E489D)+ Ca	381	404	SGIPLPKIIVNPVKNNDSAIEFLL	2591.48	100	6.91653	0.238265
SctV- CD (E489D)+ Ca	384	394	PLPKIIVNPVK	1217.8	FD	4.81957	0.123552
SctV- CD (E489D)+ Ca	384	394	PLPKIIVNPVK	1217.8	0.167	1.96728	0.045594
SctV- CD (E489D)+ Ca	384	394	PLPKIIVNPVK	1217.8	1	2.50761	0.069155
SctV- CD (E489D)+ Ca	384	394	PLPKIIVNPVK	1217.8	10	3.16516	0.093588
SctV- CD (E489D)+ Ca	384	394	PLPKIIVNPVK	1217.8	100	4.08851	0.026436
SctV- CD (E489D)+ Ca	395	403	NNDSAIEFL	1022.48	FD	1.82974	0.066063
SctV- CD (E489D)+ Ca	395	403	NNDSAIEFL	1022.48	0.167	0.487705	0.055397
SctV- CD (E489D)+ Ca	395	403	NNDSAIEFL	1022.48	1	0.70838	0.074971
SctV- CD (E489D)+ Ca	395	403	NNDSAIEFL	1022.48	10	1.05056	0.064888
SctV- CD (E489D)+ Ca	395	403	NNDSAIEFL	1022.48	100	1.46975	0.0613
SctV- CD (E489D)+ Ca	398	404	SAIEFLL	792.45	FD	1.27119	0.055962
SctV- CD (E489D)+ Ca	398	404	SAIEFLL	792.45	0.167	0.197781	0.052717
SctV- CD (E489D)+ Ca	398	404	SAIEFLL	792.45	1	0.284271	0.065601
SctV- CD (E489D)+ Ca	398	404	SAIEFLL	792.45	10	0.361831	0.024118
SctV- CD (E489D)+ Ca	398	404	SAIEFLL	792.45	100	0.610939	0.047935
SctV- CD (E489D)+ Ca	405	414	YQESIYKDTL	1259.62	FD	4.27819	0.051134
SctV- CD (E489D)+ Ca	405	414	YQESIYKDTL	1259.62	0.167	1.35147	0.070161
SctV- CD (E489D)+ Ca	405	414	YQESIYKDTL	1259.62	1	2.01847	0.061388
SctV- CD (E489D)+ Ca	405	414	YQESIYKDTL	1259.62	10	3.27642	0.052888
SctV- CD (E489D)+ Ca	405	414	YQESIYKDTL	1259.62	100	4.22254	0.061884
SctV- CD (E489D)+ Ca	405	416	YQESIYKDTLID	1487.73	FD	5.14283	0.052162
SctV- CD (E489D)+ Ca	405	416	YQESIYKDTLID	1487.73	0.167	2.29271	0.052924
SctV- CD (E489D)+ Ca	405	416	YQESIYKDTLID	1487.73	1	2.93745	0.042555
SctV- CD (E489D)+ Ca	405	416	YQESIYKDTLID	1487.73	10	4.11164	0.052341
SctV- CD (E489D)+ Ca	405	416	YQESIYKDTLID	1487.73	100	5.0927	0.044124
SctV- CD (E489D)+ Ca	406	412	QESIYKD	882.42	FD	3.10664	0.038462
SctV- CD (E489D)+ Ca	406	412	QESIYKD	882.42	0.167	1.32239	0.042984
SctV- CD (E489D)+ Ca	406	412	QESIYKD	882.42	1	1.69272	0.052015
SctV- CD (E489D)+ Ca	406	412	QESIYKD	882.42	10	2.48197	0.044253
SctV- CD (E489D)+ Ca	406	412	QESIYKD	882.42	100	2.91887	0.086245
SctV- CD (E489D)+ Ca	406	414	QESIYKDTL	1096.55	FD	4.28485	0.035227
SctV- CD (E489D)+ Ca	406	414	QESIYKDTL	1096.55	0.167	1.47575	0.052403
SctV- CD (E489D)+ Ca	406	414	QESIYKDTL	1096.55	1	2.22117	0.070441
SctV- CD (E489D)+ Ca	406	414	QESIYKDTL	1096.55	10	3.39812	0.094108
SctV- CD (E489D)+ Ca	406	414	QESIYKDTL	1096.55	100	4.22391	0.039387
SctV- CD (E489D)+ Ca	417	427	DTVYFEAGHAE	1238.53	FD	5.79009	0.017852
SctV- CD (E489D)+ Ca	417	427	DTVYFEAGHAE	1238.53	0.167	2.65145	0.069153
SctV- CD (E489D)+ Ca	417	427	DTVYFEAGHAE	1238.53	1	2.8347	0.108393
SctV- CD (E489D)+ Ca	417	427	DTVYFEAGHAE	1238.53	10	3.29432	0.14267
SctV- CD (E489D)+ Ca	417	427	DTVYFEAGHAE	1238.53	100	4.89443	0.07668
SctV- CD (E489D)+ Ca	421	427	FEAGHAE	760.326	FD	2.34599	0.074314
SctV- CD (E489D)+ Ca	421	427	FEAGHAE	760.326	0.167	2.12679	0.062353
SctV- CD (E489D)+ Ca	421	427	FEAGHAE	760.326	1	2.22647	0.103788
SctV- CD (E489D)+ Ca	421	427	FEAGHAE	760.326	10	2.14866	0.083578
SctV- CD (E489D)+ Ca	421	427	FEAGHAE	760.326	100	2.22628	0.08186
SctV- CD (E489D)+ Ca	421	429	FEAGHAEIS	960.442	FD	3.80406	0.051427
SctV- CD (E489D)+ Ca	421	429	FEAGHAEIS	960.442	0.167	3.57	0.159292
SctV- CD (E489D)+ Ca	421	429	FEAGHAEIS	960.442	1	3.66995	0.16012
SctV- CD (E489D)+ Ca	421	429	FEAGHAEIS	960.442	10	3.54831	0.157785
SctV- CD (E489D)+ Ca	421	429	FEAGHAEIS	960.442	100	3.609	0.153172
SctV- CD (E489D)+ Ca	421	431	FEAGHAEISFE	1236.55	FD	5.81809	0.064912
SctV- CD (E489D)+ Ca	421	431	FEAGHAEISFE	1236.55	0.167	5.03651	0.090429
SctV- CD (E489D)+ Ca	421	431	FEAGHAEISFE	1236.55	1	5.38497	0.106491
SctV- CD (E489D)+ Ca	421	431	FEAGHAEISFE	1236.55	10	5.65206	0.062088
SctV- CD (E489D)+ Ca	421	431	FEAGHAEISFE	1236.55	100	5.73862	0.04331
SctV- CD (E489D)+ Ca	429	437	SFEFVQEKL	1126.58	FD	5.25721	0.046213
SctV- CD (E489D)+ Ca	429	437	SFEFVQEKL	1126.58	0.167	2.80951	0.060456
SctV- CD (E489D)+ Ca	429	437	SFEFVQEKL	1126.58	1	4.01328	0.04578
SctV- CD (E489D)+ Ca	429	437	SFEFVQEKL	1126.58	10	4.72032	0.091782
SctV- CD (E489D)+ Ca	429	437	SFEFVQEKL	1126.58	100	5.20495	0.03654
SctV- CD (E489D)+ Ca	430	436	FEFVQEK	926.462	FD	3.41334	0.009471
SctV- CD (E489D)+ Ca	430	436	FEFVQEK	926.462	0.167	1.98472	0.026203
SctV- CD (E489D)+ Ca	430	436	FEFVQEK	926.462	1	2.54597	0.024201
SctV- CD (E489D)+ Ca	430	436	FEFVQEK	926.462	10	2.90262	0.037415
SctV- CD (E489D)+ Ca	430	436	FEFVQEK	926.462	100	3.32662	0.069071
SctV- CD (E489D)+ Ca	437	448	LSTNSIVYKTNK	1367.75	FD	6.19811	0.026376
SctV- CD (E489D)+ Ca	437	448	LSTNSIVYKTNK	1367.75	0.167	3.31592	0.052914
SctV- CD (E489D)+ Ca	437	448	LSTNSIVYKTNK	1367.75	1	3.87699	0.118734
SctV- CD (E489D)+ Ca	437	448	LSTNSIVYKTNK	1367.75	10	4.68979	0.160034
SctV- CD (E489D)+ Ca	437	448	LSTNSIVYKTNK	1367.75	100	5.91421	0.073488
SctV- CD (E489D)+ Ca	437	452	LSTNSIVYKTNKTNQQ	1838.96	FD	8.21328	0.089916
SctV- CD (E489D)+ Ca	437	452	LSTNSIVYKTNKTNQQ	1838.96	0.167	5.39833	0.065599
SctV- CD (E489D)+ Ca	437	452	LSTNSIVYKTNKTNQQ	1838.96	1	5.9831	0.199896
SctV- CD (E489D)+ Ca	437	452	LSTNSIVYKTNKTNQQ	1838.96	10	6.79583	0.114017
SctV- CD (E489D)+ Ca	437	452	LSTNSIVYKTNKTNQQ	1838.96	100	7.88854	0.127086
SctV- CD (E489D)+ Ca	437	462	LSTNSIVYKTNKTNQQLAHLTGMDVY	2939.49	FD	14.8699	0.11903
SctV- CD (E489D)+ Ca	437	462	LSTNSIVYKTNKTNQQLAHLTGMDVY	2939.49	0.167	9.40815	0.130093
SctV- CD (E489D)+ Ca	437	462	LSTNSIVYKTNKTNQQLAHLTGMDVY	2939.49	1	11.3917	0.169963
SctV- CD (E489D)+ Ca	437	462	LSTNSIVYKTNKTNQQLAHLTGMDVY	2939.49	10	12.726	0.145986
SctV- CD (E489D)+ Ca	437	462	LSTNSIVYKTNKTNQQLAHLTGMDVY	2939.49	100	14.507	0.071358
SctV- CD (E489D)+ Ca	441	448	SIVYKTNK	952.546	FD	3.56509	0.059987
SctV- CD (E489D)+ Ca	441	448	SIVYKTNK	952.546	0.167	1.21474	0.055176
SctV- CD (E489D)+ Ca	441	448	SIVYKTNK	952.546	1	1.69672	0.040953
SctV- CD (E489D)+ Ca	441	448	SIVYKTNK	952.546	10	2.37772	0.039982
SctV- CD (E489D)+ Ca	441	448	SIVYKTNK	952.546	100	3.37425	0.083215
SctV- CD (E489D)+ Ca	449	462	TNQQLAHLTGMDVY	1590.76	FD	6.5095	0.050938
SctV- CD (E489D)+ Ca	449	462	TNQQLAHLTGMDVY	1590.76	0.167	4.37655	0.068261
SctV- CD (E489D)+ Ca	449	462	TNQQLAHLTGMDVY	1590.76	1	5.74214	0.076288
SctV- CD (E489D)+ Ca	449	462	TNQQLAHLTGMDVY	1590.76	10	6.0953	0.066508
SctV- CD (E489D)+ Ca	449	462	TNQQLAHLTGMDVY	1590.76	100	6.52344	0.029601
SctV- CD (E489D)+ Ca	457	494	TGMDVYATTNDKITFLLKKLVLSNAKEFIGVQDTRYLM	4337.29	FD	18.4638	0.387685
SctV- CD (E489D)+ Ca	457	494	TGMDVYATTNDKITFLLKKLVLSNAKEFIGVQDTRYLM	4337.29	0.167	9.36833	0.166768
SctV- CD (E489D)+ Ca	457	494	TGMDVYATTNDKITFLLKKLVLSNAKEFIGVQDTRYLM	4337.29	1	10.6784	0.340342
SctV- CD (E489D)+ Ca	457	494	TGMDVYATTNDKITFLLKKLVLSNAKEFIGVQDTRYLM	4337.29	10	12.4598	0.256909
SctV- CD (E489D)+ Ca	457	494	TGMDVYATTNDKITFLLKKLVLSNAKEFIGVQDTRYLM	4337.29	100	15.9083	0.377904
SctV- CD (E489D)+ Ca	463	470	ATTNDKIT	863.447	FD	3.08879	0.03847
SctV- CD (E489D)+ Ca	463	470	ATTNDKIT	863.447	0.167	1.34516	0.031106
SctV- CD (E489D)+ Ca	463	470	ATTNDKIT	863.447	1	1.5288	0.115104
SctV- CD (E489D)+ Ca	463	470	ATTNDKIT	863.447	10	1.60388	0.055006
SctV- CD (E489D)+ Ca	463	470	ATTNDKIT	863.447	100	1.96117	0.06197
SctV- CD (E489D)+ Ca	463	475	ATTNDKITFLLKK	1492.87	FD	4.25896	0.042564
SctV- CD (E489D)+ Ca	463	475	ATTNDKITFLLKK	1492.87	0.167	1.29602	0.045439
SctV- CD (E489D)+ Ca	463	475	ATTNDKITFLLKK	1492.87	1	1.48369	0.077553
SctV- CD (E489D)+ Ca	463	475	ATTNDKITFLLKK	1492.87	10	1.61414	0.065845
SctV- CD (E489D)+ Ca	463	475	ATTNDKITFLLKK	1492.87	100	2.22783	0.055356
SctV- CD (E489D)+ Ca	463	476	ATTNDKITFLLKKL	1605.96	FD	3.80626	0.074706
SctV- CD (E489D)+ Ca	463	476	ATTNDKITFLLKKL	1605.96	0.167	0.885052	0.066607
SctV- CD (E489D)+ Ca	463	476	ATTNDKITFLLKKL	1605.96	1	1.04525	0.088619
SctV- CD (E489D)+ Ca	463	476	ATTNDKITFLLKKL	1605.96	10	1.18038	0.184684
SctV- CD (E489D)+ Ca	463	476	ATTNDKITFLLKKL	1605.96	100	1.87199	0.205281
SctV- CD (E489D)+ Ca	476	482	LVLSNAK	744.461	FD	2.84958	0.054272
SctV- CD (E489D)+ Ca	476	482	LVLSNAK	744.461	0.167	0.69648	0.02135
SctV- CD (E489D)+ Ca	476	482	LVLSNAK	744.461	1	1.03209	0.046919
SctV- CD (E489D)+ Ca	476	482	LVLSNAK	744.461	10	1.94832	0.053294
SctV- CD (E489D)+ Ca	476	482	LVLSNAK	744.461	100	2.67073	0.069076
SctV- CD (E489D)+ Ca	476	484	LVLSNAKEF	1020.57	FD	3.11482	0.029513
SctV- CD (E489D)+ Ca	476	484	LVLSNAKEF	1020.57	0.167	0.783804	0.035129
SctV- CD (E489D)+ Ca	476	484	LVLSNAKEF	1020.57	1	1.12966	0.057856
SctV- CD (E489D)+ Ca	476	484	LVLSNAKEF	1020.57	10	1.96984	0.043214
SctV- CD (E489D)+ Ca	476	484	LVLSNAKEF	1020.57	100	2.84052	0.019858
SctV- CD (E489D)+ Ca	482	496	KEFIGVQDTRYLMDI	1827.93	FD	7.11463	0.116546
SctV- CD (E489D)+ Ca	482	496	KEFIGVQDTRYLMDI	1827.93	0.167	2.85665	0.569727
SctV- CD (E489D)+ Ca	482	496	KEFIGVQDTRYLMDI	1827.93	1	3.79475	0.327718
SctV- CD (E489D)+ Ca	482	496	KEFIGVQDTRYLMDI	1827.93	10	5.08647	0.584824
SctV- CD (E489D)+ Ca	482	496	KEFIGVQDTRYLMDI	1827.93	100	6.3271	0.352695
SctV- CD (E489D)+ Ca	483	491	EFIGVQDTR	1064.54	FD	3.36159	0.063764
SctV- CD (E489D)+ Ca	483	491	EFIGVQDTR	1064.54	0.167	1.03267	0.10156
SctV- CD (E489D)+ Ca	483	491	EFIGVQDTR	1064.54	1	1.29689	0.126267
SctV- CD (E489D)+ Ca	483	491	EFIGVQDTR	1064.54	10	1.95248	0.104811
SctV- CD (E489D)+ Ca	483	491	EFIGVQDTR	1064.54	100	2.7947	0.096502
SctV- CD (E489D)+ Ca	485	491	IGVQDTR	788.426	FD	2.49479	0.060496
SctV- CD (E489D)+ Ca	485	491	IGVQDTR	788.426	0.167	0.931588	0.039912
SctV- CD (E489D)+ Ca	485	491	IGVQDTR	788.426	1	1.20008	0.067997
SctV- CD (E489D)+ Ca	485	491	IGVQDTR	788.426	10	1.76442	0.081775
SctV- CD (E489D)+ Ca	485	491	IGVQDTR	788.426	100	2.51781	0.043287
SctV- CD (E489D)+ Ca	485	495	IGVQDTRYLMD	1310.64	FD	4.43628	0.151993
SctV- CD (E489D)+ Ca	485	495	IGVQDTRYLMD	1310.64	0.167	1.16162	0.043633
SctV- CD (E489D)+ Ca	485	495	IGVQDTRYLMD	1310.64	1	1.46305	0.074301
SctV- CD (E489D)+ Ca	485	495	IGVQDTRYLMD	1310.64	10	2.31232	0.081344
SctV- CD (E489D)+ Ca	485	495	IGVQDTRYLMD	1310.64	100	3.45455	0.031718
SctV- CD (E489D)+ Ca	489	495	DTRYLMD	913.408	FD	2.23039	0.01204
SctV- CD (E489D)+ Ca	489	495	DTRYLMD	913.408	0.167	0.441322	0.01668
SctV- CD (E489D)+ Ca	489	495	DTRYLMD	913.408	1	0.625269	0.031838
SctV- CD (E489D)+ Ca	489	495	DTRYLMD	913.408	10	0.873211	0.021977
SctV- CD (E489D)+ Ca	489	495	DTRYLMD	913.408	100	1.35137	0.017681
SctV- CD (E489D)+ Ca	496	504	IMERKYNEL	1195.61	FD	3.93754	0.026381
SctV- CD (E489D)+ Ca	496	504	IMERKYNEL	1195.61	0.167	1.5166	0.052587
SctV- CD (E489D)+ Ca	496	504	IMERKYNEL	1195.61	1	2.08757	0.062381
SctV- CD (E489D)+ Ca	496	504	IMERKYNEL	1195.61	10	2.56828	0.047818
SctV- CD (E489D)+ Ca	496	504	IMERKYNEL	1195.61	100	3.17596	0.047012
SctV- CD (E489D)+ Ca	502	516	NELVKELQRQLGLSK	1755.01	FD	9.6597	0.078529
SctV- CD (E489D)+ Ca	502	516	NELVKELQRQLGLSK	1755.01	0.167	3.10734	0.085903
SctV- CD (E489D)+ Ca	502	516	NELVKELQRQLGLSK	1755.01	1	4.40174	0.23815
SctV- CD (E489D)+ Ca	502	516	NELVKELQRQLGLSK	1755.01	10	6.36084	0.041738
SctV- CD (E489D)+ Ca	502	516	NELVKELQRQLGLSK	1755.01	100	7.98273	0.029071
SctV- CD (E489D)+ Ca	505	513	VKELQRQLG	1070.63	FD	4.82989	0.043305
SctV- CD (E489D)+ Ca	505	513	VKELQRQLG	1070.63	0.167	1.02123	0.028464
SctV- CD (E489D)+ Ca	505	513	VKELQRQLG	1070.63	1	1.7726	0.041733
SctV- CD (E489D)+ Ca	505	513	VKELQRQLG	1070.63	10	3.25034	0.047817
SctV- CD (E489D)+ Ca	505	513	VKELQRQLG	1070.63	100	4.11378	0.0401
SctV- CD (E489D)+ Ca	505	514	VKELQRQLGL	1183.72	FD	2.8791	0.051614
SctV- CD (E489D)+ Ca	505	514	VKELQRQLGL	1183.72	0.167	0.818177	0.07079
SctV- CD (E489D)+ Ca	505	514	VKELQRQLGL	1183.72	1	1.21258	0.100542
SctV- CD (E489D)+ Ca	505	514	VKELQRQLGL	1183.72	10	1.81956	0.112971
SctV- CD (E489D)+ Ca	505	514	VKELQRQLGL	1183.72	100	2.68976	0.158228
SctV- CD (E489D)+ Ca	505	516	VKELQRQLGLSK	1398.84	FD	6.54969	0.051904
SctV- CD (E489D)+ Ca	505	516	VKELQRQLGLSK	1398.84	0.167	2.79493	0.059455
SctV- CD (E489D)+ Ca	505	516	VKELQRQLGLSK	1398.84	1	3.7202	0.057713
SctV- CD (E489D)+ Ca	505	516	VKELQRQLGLSK	1398.84	10	5.16532	0.071832
SctV- CD (E489D)+ Ca	505	516	VKELQRQLGLSK	1398.84	100	5.97858	0.064095
SctV- CD (E489D)+ Ca	505	519	VKELQRQLGLSKIVD	1726.02	FD	7.07975	0.278168
SctV- CD (E489D)+ Ca	505	519	VKELQRQLGLSKIVD	1726.02	0.167	2.52339	0.309288
SctV- CD (E489D)+ Ca	505	519	VKELQRQLGLSKIVD	1726.02	1	3.66009	0.280899
SctV- CD (E489D)+ Ca	505	519	VKELQRQLGLSKIVD	1726.02	10	4.93519	0.281469
SctV- CD (E489D)+ Ca	505	519	VKELQRQLGLSKIVD	1726.02	100	6.18085	0.387471
SctV- CD (E489D)+ Ca	505	523	VKELQRQLGLSKIVDILQR	2236.35	FD	7.08784	0.2235
SctV- CD (E489D)+ Ca	505	523	VKELQRQLGLSKIVDILQR	2236.35	0.167	2.82778	0.092706
SctV- CD (E489D)+ Ca	505	523	VKELQRQLGLSKIVDILQR	2236.35	1	3.6946	0.088485
SctV- CD (E489D)+ Ca	505	523	VKELQRQLGLSKIVDILQR	2236.35	10	5.07831	0.117799
SctV- CD (E489D)+ Ca	505	523	VKELQRQLGLSKIVDILQR	2236.35	100	6.27271	0.217216
SctV- CD (E489D)+ Ca	505	524	VKELQRQLGLSKIVDILQRL	2349.43	FD	7.09628	0.088259
SctV- CD (E489D)+ Ca	505	524	VKELQRQLGLSKIVDILQRL	2349.43	0.167	2.78774	0.056688
SctV- CD (E489D)+ Ca	505	524	VKELQRQLGLSKIVDILQRL	2349.43	1	3.59422	0.050894
SctV- CD (E489D)+ Ca	505	524	VKELQRQLGLSKIVDILQRL	2349.43	10	5.00754	0.052924
SctV- CD (E489D)+ Ca	505	524	VKELQRQLGLSKIVDILQRL	2349.43	100	6.23244	0.049267
SctV- CD (E489D)+ Ca	507	524	ELQRQLGLSKIVDILQRL	2122.27	FD	6.22104	0.197403
SctV- CD (E489D)+ Ca	507	524	ELQRQLGLSKIVDILQRL	2122.27	0.167	2.67701	0.111975
SctV- CD (E489D)+ Ca	507	524	ELQRQLGLSKIVDILQRL	2122.27	1	3.50347	0.074154
SctV- CD (E489D)+ Ca	507	524	ELQRQLGLSKIVDILQRL	2122.27	10	4.72472	0.139899
SctV- CD (E489D)+ Ca	507	524	ELQRQLGLSKIVDILQRL	2122.27	100	5.6018	0.161633
SctV- CD (E489D)+ Ca	509	516	QRQLGLSK	929.553	FD	3.73769	0.082767
SctV- CD (E489D)+ Ca	509	516	QRQLGLSK	929.553	0.167	2.2596	0.065411
SctV- CD (E489D)+ Ca	509	516	QRQLGLSK	929.553	1	2.91094	0.083127
SctV- CD (E489D)+ Ca	509	516	QRQLGLSK	929.553	10	3.41265	0.10014
SctV- CD (E489D)+ Ca	509	516	QRQLGLSK	929.553	100	3.70676	0.08228
SctV- CD (E489D)+ Ca	515	521	SKIVDIL	787.492	FD	1.03159	0.018473
SctV- CD (E489D)+ Ca	515	521	SKIVDIL	787.492	0.167	0.135622	0.021617
SctV- CD (E489D)+ Ca	515	521	SKIVDIL	787.492	1	0.189576	0.027628
SctV- CD (E489D)+ Ca	515	521	SKIVDIL	787.492	10	0.288113	0.040088
SctV- CD (E489D)+ Ca	515	521	SKIVDIL	787.492	100	0.657673	0.029847
SctV- CD (E489D)+ Ca	515	523	SKIVDILQR	1071.65	FD	1.40732	0.103801
SctV- CD (E489D)+ Ca	515	523	SKIVDILQR	1071.65	0.167	0.228611	0.065741
SctV- CD (E489D)+ Ca	515	523	SKIVDILQR	1071.65	1	0.332532	0.115175
SctV- CD (E489D)+ Ca	515	523	SKIVDILQR	1071.65	10	0.49959	0.084527
SctV- CD (E489D)+ Ca	515	523	SKIVDILQR	1071.65	100	0.959638	0.098419
SctV- CD (E489D)+ Ca	515	524	SKIVDILQRL	1184.74	FD	1.46549	0.09779
SctV- CD (E489D)+ Ca	515	524	SKIVDILQRL	1184.74	0.167	0.229193	0.03041
SctV- CD (E489D)+ Ca	515	524	SKIVDILQRL	1184.74	1	0.303239	0.046501
SctV- CD (E489D)+ Ca	515	524	SKIVDILQRL	1184.74	10	0.491218	0.05616
SctV- CD (E489D)+ Ca	515	524	SKIVDILQRL	1184.74	100	1.00652	0.072268
SctV- CD (E489D)+ Ca	524	532	LVEENVSIR	1058.58	FD	3.95774	0.047239
SctV- CD (E489D)+ Ca	524	532	LVEENVSIR	1058.58	0.167	0.930635	0.05037
SctV- CD (E489D)+ Ca	524	532	LVEENVSIR	1058.58	1	1.28914	0.069246
SctV- CD (E489D)+ Ca	524	532	LVEENVSIR	1058.58	10	1.95269	0.048623
SctV- CD (E489D)+ Ca	524	532	LVEENVSIR	1058.58	100	2.88334	0.058411
SctV- CD (E489D)+ Ca	525	532	VEENVSIR	945.5	FD	3.49427	0.057556
SctV- CD (E489D)+ Ca	525	532	VEENVSIR	945.5	0.167	0.756934	0.024662
SctV- CD (E489D)+ Ca	525	532	VEENVSIR	945.5	1	1.1247	0.052708
SctV- CD (E489D)+ Ca	525	532	VEENVSIR	945.5	10	1.71772	0.035564
SctV- CD (E489D)+ Ca	525	532	VEENVSIR	945.5	100	2.52297	0.018147
SctV- CD (E489D)+ Ca	525	534	VEENVSIRDL	1173.61	FD	4.1782	0.048637
SctV- CD (E489D)+ Ca	525	534	VEENVSIRDL	1173.61	0.167	0.950185	0.069654
SctV- CD (E489D)+ Ca	525	534	VEENVSIRDL	1173.61	1	1.40396	0.138569
SctV- CD (E489D)+ Ca	525	534	VEENVSIRDL	1173.61	10	2.23155	0.061864
SctV- CD (E489D)+ Ca	525	534	VEENVSIRDL	1173.61	100	3.16204	0.086859
SctV- CD (E489D)+ Ca	533	541	DLRTIFETL	1107.6	FD	2.2638	0.080913
SctV- CD (E489D)+ Ca	533	541	DLRTIFETL	1107.6	0.167	0.488897	0.083561
SctV- CD (E489D)+ Ca	533	541	DLRTIFETL	1107.6	1	0.566288	0.083805
SctV- CD (E489D)+ Ca	533	541	DLRTIFETL	1107.6	10	0.822901	0.098361
SctV- CD (E489D)+ Ca	533	541	DLRTIFETL	1107.6	100	1.57149	0.083756
SctV- CD (E489D)+ Ca	535	541	RTIFETL	879.493	FD	0.741061	0.03161
SctV- CD (E489D)+ Ca	535	541	RTIFETL	879.493	0.167	0.087305	0.023527
SctV- CD (E489D)+ Ca	535	541	RTIFETL	879.493	1	0.12201	0.027901
SctV- CD (E489D)+ Ca	535	541	RTIFETL	879.493	10	0.257066	0.02599
SctV- CD (E489D)+ Ca	535	541	RTIFETL	879.493	100	0.543378	0.020563
SctV- CD (E489D)+ Ca	542	549	IFWSTKEK	1038.56	FD	3.44998	0.064606
SctV- CD (E489D)+ Ca	542	549	IFWSTKEK	1038.56	0.167	2.02759	0.129897
SctV- CD (E489D)+ Ca	542	549	IFWSTKEK	1038.56	1	2.36538	0.108234
SctV- CD (E489D)+ Ca	542	549	IFWSTKEK	1038.56	10	2.50898	0.035066
SctV- CD (E489D)+ Ca	542	549	IFWSTKEK	1038.56	100	3.32041	0.010889
SctV- CD (E489D)+ Ca	548	554	EKDVVIL	815.487	FD	3.12652	0.055523
SctV- CD (E489D)+ Ca	548	554	EKDVVIL	815.487	0.167	0.842105	0.0273
SctV- CD (E489D)+ Ca	548	554	EKDVVIL	815.487	1	1.16713	0.031243
SctV- CD (E489D)+ Ca	548	554	EKDVVIL	815.487	10	1.8851	0.064436
SctV- CD (E489D)+ Ca	548	554	EKDVVIL	815.487	100	2.7955	0.055311
SctV- CD (E489D)+ Ca	560	566	IALRRHI	878.568	FD	1.69479	0.028497
SctV- CD (E489D)+ Ca	560	566	IALRRHI	878.568	0.167	0.312137	0.016474
SctV- CD (E489D)+ Ca	560	566	IALRRHI	878.568	1	0.484817	0.026947
SctV- CD (E489D)+ Ca	560	566	IALRRHI	878.568	10	0.73511	0.033152
SctV- CD (E489D)+ Ca	560	566	IALRRHI	878.568	100	1.30584	0.016939
SctV- CD (E489D)+ Ca	560	567	IALRRHIL	991.652	FD	1.84113	0.03482
SctV- CD (E489D)+ Ca	560	567	IALRRHIL	991.652	0.167	0.280708	0.020445
SctV- CD (E489D)+ Ca	560	567	IALRRHIL	991.652	1	0.515453	0.02062
SctV- CD (E489D)+ Ca	560	567	IALRRHIL	991.652	10	0.778186	0.028829
SctV- CD (E489D)+ Ca	560	567	IALRRHIL	991.652	100	1.40701	0.019498
SctV- CD (E489D)+ Ca	560	569	IALRRHILGR	1204.77	FD	3.42422	0.041029
SctV- CD (E489D)+ Ca	560	569	IALRRHILGR	1204.77	0.167	1.00822	0.036204
SctV- CD (E489D)+ Ca	560	569	IALRRHILGR	1204.77	1	1.52201	0.067136
SctV- CD (E489D)+ Ca	560	569	IALRRHILGR	1204.77	10	2.02202	0.059403
SctV- CD (E489D)+ Ca	560	569	IALRRHILGR	1204.77	100	2.96774	0.035659
SctV- CD (E489D)+ Ca	560	577	IALRRHILGRYSVSGTLL	2025.21	FD	8.60457	0.298015
SctV- CD (E489D)+ Ca	560	577	IALRRHILGRYSVSGTLL	2025.21	0.167	4.61374	0.257219
SctV- CD (E489D)+ Ca	560	577	IALRRHILGRYSVSGTLL	2025.21	1	5.46301	0.161378
SctV- CD (E489D)+ Ca	560	577	IALRRHILGRYSVSGTLL	2025.21	10	6.57348	0.218967
SctV- CD (E489D)+ Ca	560	577	IALRRHILGRYSVSGTLL	2025.21	100	8.11423	0.25078
SctV- CD (E489D)+ Ca	562	569	LRRHILGR	1020.65	FD	2.13182	0.044415
SctV- CD (E489D)+ Ca	562	569	LRRHILGR	1020.65	0.167	0.621715	0.027538
SctV- CD (E489D)+ Ca	562	569	LRRHILGR	1020.65	1	0.994455	0.060425
SctV- CD (E489D)+ Ca	562	569	LRRHILGR	1020.65	10	1.30485	0.047046
SctV- CD (E489D)+ Ca	562	569	LRRHILGR	1020.65	100	1.95711	0.099591
SctV- CD (E489D)+ Ca	571	577	SVSGTLL	676.388	FD	3.22007	0.080901
SctV- CD (E489D)+ Ca	571	577	SVSGTLL	676.388	0.167	2.4873	0.038629
SctV- CD (E489D)+ Ca	571	577	SVSGTLL	676.388	1	2.61036	0.080536
SctV- CD (E489D)+ Ca	571	577	SVSGTLL	676.388	10	2.74291	0.031698
SctV- CD (E489D)+ Ca	571	577	SVSGTLL	676.388	100	3.18655	0.056797
SctV- CD (E489D)+ Ca	571	578	SVSGTLLN	790.431	FD	4.00749	0.0925
SctV- CD (E489D)+ Ca	571	578	SVSGTLLN	790.431	0.167	2.90299	0.204096
SctV- CD (E489D)+ Ca	571	578	SVSGTLLN	790.431	1	3.24916	0.048233
SctV- CD (E489D)+ Ca	571	578	SVSGTLLN	790.431	10	3.34267	0.095203
SctV- CD (E489D)+ Ca	571	578	SVSGTLLN	790.431	100	3.79014	0.143436
SctV- CD (E489D)+ Ca	576	601	LLNVWLIGSDIENELRESIRQTSSGS	2916.51	FD	13.589	0.436224
SctV- CD (E489D)+ Ca	576	601	LLNVWLIGSDIENELRESIRQTSSGS	2916.51	0.167	7.78331	0.348547
SctV- CD (E489D)+ Ca	576	601	LLNVWLIGSDIENELRESIRQTSSGS	2916.51	1	8.60044	0.182748
SctV- CD (E489D)+ Ca	576	601	LLNVWLIGSDIENELRESIRQTSSGS	2916.51	10	9.76735	0.211255
SctV- CD (E489D)+ Ca	576	601	LLNVWLIGSDIENELRESIRQTSSGS	2916.51	100	11.0971	0.205835
SctV- CD (E489D)+ Ca	577	583	LNVWLIG	814.482	FD	3.11018	0.041113
SctV- CD (E489D)+ Ca	577	583	LNVWLIG	814.482	0.167	0.091638	0.021668
SctV- CD (E489D)+ Ca	577	583	LNVWLIG	814.482	1	0.118092	0.024622
SctV- CD (E489D)+ Ca	577	583	LNVWLIG	814.482	10	0.268722	0.023298
SctV- CD (E489D)+ Ca	577	583	LNVWLIG	814.482	100	0.944196	0.082711
SctV- CD (E489D)+ Ca	577	590	LNVWLIGSDIENEL	1614.84	FD	6.85106	0.052346
SctV- CD (E489D)+ Ca	577	590	LNVWLIGSDIENEL	1614.84	0.167	1.98459	0.056163
SctV- CD (E489D)+ Ca	577	590	LNVWLIGSDIENEL	1614.84	1	2.44356	0.116057
SctV- CD (E489D)+ Ca	577	590	LNVWLIGSDIENEL	1614.84	10	2.87351	0.039324
SctV- CD (E489D)+ Ca	577	590	LNVWLIGSDIENEL	1614.84	100	4.34822	0.044556
SctV- CD (E489D)+ Ca	578	585	NVWLIGSD	903.457	FD	2.84338	0.141185
SctV- CD (E489D)+ Ca	578	585	NVWLIGSD	903.457	0.167	0.915198	0.03313
SctV- CD (E489D)+ Ca	578	585	NVWLIGSD	903.457	1	0.966286	0.093144
SctV- CD (E489D)+ Ca	578	585	NVWLIGSD	903.457	10	1.14815	0.051029
SctV- CD (E489D)+ Ca	578	585	NVWLIGSD	903.457	100	1.80886	0.05676
SctV- CD (E489D)+ Ca	584	590	SDIENEL	819.373	FD	2.4567	0.018339
SctV- CD (E489D)+ Ca	584	590	SDIENEL	819.373	0.167	0.617448	0.030515
SctV- CD (E489D)+ Ca	584	590	SDIENEL	819.373	1	0.915446	0.040733
SctV- CD (E489D)+ Ca	584	590	SDIENEL	819.373	10	1.11711	0.023954
SctV- CD (E489D)+ Ca	584	590	SDIENEL	819.373	100	1.78386	0.054558
SctV- CD (E489D)+ Ca	590	598	LRESIRQTS	1089.6	FD	2.08994	0.083736
SctV- CD (E489D)+ Ca	590	598	LRESIRQTS	1089.6	0.167	0.392891	0.068883
SctV- CD (E489D)+ Ca	590	598	LRESIRQTS	1089.6	1	0.443092	0.051
SctV- CD (E489D)+ Ca	590	598	LRESIRQTS	1089.6	10	0.785312	0.092167
SctV- CD (E489D)+ Ca	590	598	LRESIRQTS	1089.6	100	1.73988	0.202815
SctV- CD (E489D)+ Ca	591	597	RESIRQT	889.485	FD	3.32753	0.077868
SctV- CD (E489D)+ Ca	591	597	RESIRQT	889.485	0.167	1.62692	0.033553
SctV- CD (E489D)+ Ca	591	597	RESIRQT	889.485	1	1.94768	0.046765
SctV- CD (E489D)+ Ca	591	597	RESIRQT	889.485	10	2.45741	0.077535
SctV- CD (E489D)+ Ca	591	597	RESIRQT	889.485	100	3.20867	0.10267
SctV- CD (E489D)+ Ca	591	602	RESIRQTSSGSY	1370.67	FD	5.79514	0.056563
SctV- CD (E489D)+ Ca	591	602	RESIRQTSSGSY	1370.67	0.167	4.05352	0.117586
SctV- CD (E489D)+ Ca	591	602	RESIRQTSSGSY	1370.67	1	4.52592	0.105312
SctV- CD (E489D)+ Ca	591	602	RESIRQTSSGSY	1370.67	10	4.81705	0.118402
SctV- CD (E489D)+ Ca	591	602	RESIRQTSSGSY	1370.67	100	5.66861	0.165351
SctV- CD (E489D)+ Ca	591	604	RESIRQTSSGSYLN	1597.79	FD	6.70862	0.087056
SctV- CD (E489D)+ Ca	591	604	RESIRQTSSGSYLN	1597.79	0.167	5.05651	0.09091
SctV- CD (E489D)+ Ca	591	604	RESIRQTSSGSYLN	1597.79	1	5.51842	0.108184
SctV- CD (E489D)+ Ca	591	604	RESIRQTSSGSYLN	1597.79	10	5.87136	0.180663
SctV- CD (E489D)+ Ca	591	604	RESIRQTSSGSYLN	1597.79	100	6.73408	0.05477
SctV- CD (E489D)+ Ca	591	609	RESIRQTSSGSYLNISPER	2180.11	FD	9.13781	0.069497
SctV- CD (E489D)+ Ca	591	609	RESIRQTSSGSYLNISPER	2180.11	0.167	7.16615	0.124281
SctV- CD (E489D)+ Ca	591	609	RESIRQTSSGSYLNISPER	2180.11	1	8.13112	0.149317
SctV- CD (E489D)+ Ca	591	609	RESIRQTSSGSYLNISPER	2180.11	10	8.39958	0.19343
SctV- CD (E489D)+ Ca	591	609	RESIRQTSSGSYLNISPER	2180.11	100	9.10084	0.185424
SctV- CD (E489D)+ Ca	591	615	RESIRQTSSGSYLNISPERTEQIIG	2821.44	FD	12.7596	0.166448
SctV- CD (E489D)+ Ca	591	615	RESIRQTSSGSYLNISPERTEQIIG	2821.44	0.167	6.94855	0.12237
SctV- CD (E489D)+ Ca	591	615	RESIRQTSSGSYLNISPERTEQIIG	2821.44	1	8.05528	0.129
SctV- CD (E489D)+ Ca	591	615	RESIRQTSSGSYLNISPERTEQIIG	2821.44	10	9.33158	0.162364
SctV- CD (E489D)+ Ca	591	615	RESIRQTSSGSYLNISPERTEQIIG	2821.44	100	11.5787	0.112315
SctV- CD (E489D)+ Ca	591	619	RESIRQTSSGSYLNISPERTEQIIGFLKN	3323.73	FD	15.4194	0.241952
SctV- CD (E489D)+ Ca	591	619	RESIRQTSSGSYLNISPERTEQIIGFLKN	3323.73	0.167	6.9348	0.088452
SctV- CD (E489D)+ Ca	591	619	RESIRQTSSGSYLNISPERTEQIIGFLKN	3323.73	1	8.35612	0.148038
SctV- CD (E489D)+ Ca	591	619	RESIRQTSSGSYLNISPERTEQIIGFLKN	3323.73	10	10.0463	0.141642
SctV- CD (E489D)+ Ca	591	619	RESIRQTSSGSYLNISPERTEQIIGFLKN	3323.73	100	13.3236	0.132214
SctV- CD (E489D)+ Ca	591	630	RESIRQTSSGSYLNISPERTEQIIGFLKNIMNPTGNGVIL	4433.32	FD	20.8331	0.239384
SctV- CD (E489D)+ Ca	591	630	RESIRQTSSGSYLNISPERTEQIIGFLKNIMNPTGNGVIL	4433.32	0.167	9.7397	0.218972
SctV- CD (E489D)+ Ca	591	630	RESIRQTSSGSYLNISPERTEQIIGFLKNIMNPTGNGVIL	4433.32	1	11.7025	0.240185
SctV- CD (E489D)+ Ca	591	630	RESIRQTSSGSYLNISPERTEQIIGFLKNIMNPTGNGVIL	4433.32	10	14.4818	0.21251
SctV- CD (E489D)+ Ca	591	630	RESIRQTSSGSYLNISPERTEQIIGFLKNIMNPTGNGVIL	4433.32	100	17.947	0.119719
SctV- CD (E489D)+ Ca	594	609	IRQTSSGSYLNISPER	1807.93	FD	6.56429	0.035213
SctV- CD (E489D)+ Ca	594	609	IRQTSSGSYLNISPER	1807.93	0.167	5.91348	0.134068
SctV- CD (E489D)+ Ca	594	609	IRQTSSGSYLNISPER	1807.93	1	6.5564	0.282362
SctV- CD (E489D)+ Ca	594	609	IRQTSSGSYLNISPER	1807.93	10	6.3744	0.256797
SctV- CD (E489D)+ Ca	594	609	IRQTSSGSYLNISPER	1807.93	100	6.54378	0.178691
SctV- CD (E489D)+ Ca	596	615	QTSSGSYLNISPERTEQIIG	2180.08	FD	9.7508	0.131662
SctV- CD (E489D)+ Ca	596	615	QTSSGSYLNISPERTEQIIG	2180.08	0.167	5.04313	0.097387
SctV- CD (E489D)+ Ca	596	615	QTSSGSYLNISPERTEQIIG	2180.08	1	6.00089	0.172369
SctV- CD (E489D)+ Ca	596	615	QTSSGSYLNISPERTEQIIG	2180.08	10	6.81595	0.160615
SctV- CD (E489D)+ Ca	596	615	QTSSGSYLNISPERTEQIIG	2180.08	100	8.45281	0.088116
SctV- CD (E489D)+ Ca	596	618	QTSSGSYLNISPERTEQIIGFLK	2568.33	FD	12.1658	0.266801
SctV- CD (E489D)+ Ca	596	618	QTSSGSYLNISPERTEQIIGFLK	2568.33	0.167	5.10366	0.257107
SctV- CD (E489D)+ Ca	596	618	QTSSGSYLNISPERTEQIIGFLK	2568.33	1	6.0752	0.261401
SctV- CD (E489D)+ Ca	596	618	QTSSGSYLNISPERTEQIIGFLK	2568.33	10	7.37827	0.148633
SctV- CD (E489D)+ Ca	596	618	QTSSGSYLNISPERTEQIIGFLK	2568.33	100	10.1065	0.280882
SctV- CD (E489D)+ Ca	603	609	LNISPER	828.457	FD	2.84264	0.020211
SctV- CD (E489D)+ Ca	603	609	LNISPER	828.457	0.167	2.32147	0.045073
SctV- CD (E489D)+ Ca	603	609	LNISPER	828.457	1	2.79025	0.07669
SctV- CD (E489D)+ Ca	603	609	LNISPER	828.457	10	2.78533	0.033619
SctV- CD (E489D)+ Ca	603	609	LNISPER	828.457	100	2.82663	0.031664
SctV- CD (E489D)+ Ca	603	615	LNISPERTEQIIG	1469.8	FD	6.69433	0.024392
SctV- CD (E489D)+ Ca	603	615	LNISPERTEQIIG	1469.8	0.167	2.06006	0.036642
SctV- CD (E489D)+ Ca	603	615	LNISPERTEQIIG	1469.8	1	2.72754	0.067688
SctV- CD (E489D)+ Ca	603	615	LNISPERTEQIIG	1469.8	10	3.63604	0.067511
SctV- CD (E489D)+ Ca	603	615	LNISPERTEQIIG	1469.8	100	5.18011	0.10063
SctV- CD (E489D)+ Ca	603	618	LNISPERTEQIIGFLK	1858.04	FD	9.18741	0.13663
SctV- CD (E489D)+ Ca	603	618	LNISPERTEQIIGFLK	1858.04	0.167	2.38829	0.153254
SctV- CD (E489D)+ Ca	603	618	LNISPERTEQIIGFLK	1858.04	1	3.12152	0.118501
SctV- CD (E489D)+ Ca	603	618	LNISPERTEQIIGFLK	1858.04	10	4.46666	0.093963
SctV- CD (E489D)+ Ca	603	618	LNISPERTEQIIGFLK	1858.04	100	7.13595	0.131863
SctV- CD (E489D)+ Ca	610	618	TEQIIGFLK	1048.6	FD	4.67535	0.020034
SctV- CD (E489D)+ Ca	610	618	TEQIIGFLK	1048.6	0.167	0.188376	0.015281
SctV- CD (E489D)+ Ca	610	618	TEQIIGFLK	1048.6	1	0.323393	0.034379
SctV- CD (E489D)+ Ca	610	618	TEQIIGFLK	1048.6	10	0.988358	0.036181
SctV- CD (E489D)+ Ca	610	618	TEQIIGFLK	1048.6	100	2.64581	0.031018
SctV- CD (E489D)+ Ca	610	630	TEQIIGFLKNIMNPTGNGVIL	2272.24	FD	11.1004	0.130616
SctV- CD (E489D)+ Ca	610	630	TEQIIGFLKNIMNPTGNGVIL	2272.24	0.167	4.15436	0.038076
SctV- CD (E489D)+ Ca	610	630	TEQIIGFLKNIMNPTGNGVIL	2272.24	1	5.12392	0.091
SctV- CD (E489D)+ Ca	610	630	TEQIIGFLKNIMNPTGNGVIL	2272.24	10	6.63641	0.053068
SctV- CD (E489D)+ Ca	610	630	TEQIIGFLKNIMNPTGNGVIL	2272.24	100	8.42547	0.077943
SctV- CD (E489D)+ Ca	616	630	FLKNIMNPTGNGVIL	1630.9	FD	6.25041	0.142193
SctV- CD (E489D)+ Ca	616	630	FLKNIMNPTGNGVIL	1630.9	0.167	3.39972	0.076072
SctV- CD (E489D)+ Ca	616	630	FLKNIMNPTGNGVIL	1630.9	1	4.11071	0.065715
SctV- CD (E489D)+ Ca	616	630	FLKNIMNPTGNGVIL	1630.9	10	5.06158	0.084308
SctV- CD (E489D)+ Ca	616	630	FLKNIMNPTGNGVIL	1630.9	100	5.68973	0.07208
SctV- CD (E489D)+ Ca	619	630	NIMNPTGNGVIL	1242.65	FD	4.6418	0.110581
SctV- CD (E489D)+ Ca	619	630	NIMNPTGNGVIL	1242.65	0.167	3.10624	0.037471
SctV- CD (E489D)+ Ca	619	630	NIMNPTGNGVIL	1242.65	1	3.46342	0.085559
SctV- CD (E489D)+ Ca	619	630	NIMNPTGNGVIL	1242.65	10	3.82362	0.071986
SctV- CD (E489D)+ Ca	619	630	NIMNPTGNGVIL	1242.65	100	4.08488	0.036003
SctV- CD (E489D)+ Ca	620	630	IMNPTGNGVIL	1128.61	FD	3.77346	0.070996
SctV- CD (E489D)+ Ca	620	630	IMNPTGNGVIL	1128.61	0.167	2.91611	0.047923
SctV- CD (E489D)+ Ca	620	630	IMNPTGNGVIL	1128.61	1	3.01461	0.11083
SctV- CD (E489D)+ Ca	620	630	IMNPTGNGVIL	1128.61	10	3.01827	0.083607
SctV- CD (E489D)+ Ca	620	630	IMNPTGNGVIL	1128.61	100	3.25239	0.022515
SctV- CD (E489D)+ Ca	622	630	NPTGNGVIL	884.484	FD	3.10384	0.064811
SctV- CD (E489D)+ Ca	622	630	NPTGNGVIL	884.484	0.167	2.19329	0.037411
SctV- CD (E489D)+ Ca	622	630	NPTGNGVIL	884.484	1	2.28589	0.091467
SctV- CD (E489D)+ Ca	622	630	NPTGNGVIL	884.484	10	2.27475	0.070832
SctV- CD (E489D)+ Ca	622	630	NPTGNGVIL	884.484	100	2.48293	0.036714
SctV- CD (E489D)+ Ca	631	637	TALDIRR	844.5	FD	2.70709	0.062885
SctV- CD (E489D)+ Ca	631	637	TALDIRR	844.5	0.167	1.15743	0.084872
SctV- CD (E489D)+ Ca	631	637	TALDIRR	844.5	1	1.42372	0.103036
SctV- CD (E489D)+ Ca	631	637	TALDIRR	844.5	10	1.67605	0.069775
SctV- CD (E489D)+ Ca	631	637	TALDIRR	844.5	100	2.16151	0.062845
SctV- CD (E489D)+ Ca	637	655	RYVKKMIEGSFPSVPVLSF	2184.19	FD	7.94433	0.086134
SctV- CD (E489D)+ Ca	637	655	RYVKKMIEGSFPSVPVLSF	2184.19	0.167	3.11202	0.091724
SctV- CD (E489D)+ Ca	637	655	RYVKKMIEGSFPSVPVLSF	2184.19	1	3.98018	0.111008
SctV- CD (E489D)+ Ca	637	655	RYVKKMIEGSFPSVPVLSF	2184.19	10	4.66123	0.123554
SctV- CD (E489D)+ Ca	637	655	RYVKKMIEGSFPSVPVLSF	2184.19	100	6.06669	0.172971
SctV- CD (E489D)+ Ca	639	655	VKKMIEGSFPSVPVLSF	1865.02	FD	6.64984	0.102689
SctV- CD (E489D)+ Ca	639	655	VKKMIEGSFPSVPVLSF	1865.02	0.167	2.66665	0.071226
SctV- CD (E489D)+ Ca	639	655	VKKMIEGSFPSVPVLSF	1865.02	1	3.4908	0.060718
SctV- CD (E489D)+ Ca	639	655	VKKMIEGSFPSVPVLSF	1865.02	10	4.15868	0.078724
SctV- CD (E489D)+ Ca	639	655	VKKMIEGSFPSVPVLSF	1865.02	100	5.44575	0.036502
SctV- CD (E489D)+ Ca	641	653	KMIEGSFPSVPVL	1403.76	FD	4.71898	0.066854
SctV- CD (E489D)+ Ca	641	653	KMIEGSFPSVPVL	1403.76	0.167	2.34445	0.042521
SctV- CD (E489D)+ Ca	641	653	KMIEGSFPSVPVL	1403.76	1	3.08182	0.048409
SctV- CD (E489D)+ Ca	641	653	KMIEGSFPSVPVL	1403.76	10	3.47218	0.06521
SctV- CD (E489D)+ Ca	641	653	KMIEGSFPSVPVL	1403.76	100	4.21955	0.053967
SctV- CD (E489D)+ Ca	643	653	IEGSFPSVPVL	1144.62	FD	3.93178	0.083529
SctV- CD (E489D)+ Ca	643	653	IEGSFPSVPVL	1144.62	0.167	2.14386	0.031366
SctV- CD (E489D)+ Ca	643	653	IEGSFPSVPVL	1144.62	1	2.84766	0.045273
SctV- CD (E489D)+ Ca	643	653	IEGSFPSVPVL	1144.62	10	3.10933	0.072752
SctV- CD (E489D)+ Ca	643	653	IEGSFPSVPVL	1144.62	100	3.48686	0.036867
SctV- CD (E489D)+ Ca	643	655	IEGSFPSVPVLSF	1378.73	FD	4.82657	0.084412
SctV- CD (E489D)+ Ca	643	655	IEGSFPSVPVLSF	1378.73	0.167	2.20839	0.042065
SctV- CD (E489D)+ Ca	643	655	IEGSFPSVPVLSF	1378.73	1	2.97764	0.052558
SctV- CD (E489D)+ Ca	643	655	IEGSFPSVPVLSF	1378.73	10	3.48423	0.090561
SctV- CD (E489D)+ Ca	643	655	IEGSFPSVPVLSF	1378.73	100	4.25973	0.038019
SctV- CD (E489D)+ Ca	648	655	PSVPVLSF	845.477	FD	2.92205	0.0269
SctV- CD (E489D)+ Ca	648	655	PSVPVLSF	845.477	0.167	0.584837	0.031124
SctV- CD (E489D)+ Ca	648	655	PSVPVLSF	845.477	1	1.02637	0.040364
SctV- CD (E489D)+ Ca	648	655	PSVPVLSF	845.477	10	1.54521	0.027375
SctV- CD (E489D)+ Ca	648	655	PSVPVLSF	845.477	100	2.28232	0.043881
SctV- CD (E489D)+ Ca	654	665	SFQEVGNNIELK	1377.7	FD	6.39729	0.062808
SctV- CD (E489D)+ Ca	654	665	SFQEVGNNIELK	1377.7	0.167	2.48976	0.063936
SctV- CD (E489D)+ Ca	654	665	SFQEVGNNIELK	1377.7	1	3.53135	0.061853
SctV- CD (E489D)+ Ca	654	665	SFQEVGNNIELK	1377.7	10	4.91722	0.087573
SctV- CD (E489D)+ Ca	654	665	SFQEVGNNIELK	1377.7	100	5.55821	0.098065
SctV- CD (E489D)+ Ca	656	663	QEVGNNIE	902.421	FD	3.5291	0.071704
SctV- CD (E489D)+ Ca	656	663	QEVGNNIE	902.421	0.167	1.58606	0.12103
SctV- CD (E489D)+ Ca	656	663	QEVGNNIE	902.421	1	2.25688	0.102654
SctV- CD (E489D)+ Ca	656	663	QEVGNNIE	902.421	10	2.8219	0.133725
SctV- CD (E489D)+ Ca	656	663	QEVGNNIE	902.421	100	3.084	0.121208
SctV- CD (E489D)+ Ca	656	665	QEVGNNIELK	1143.6	FD	5.12878	0.074268
SctV- CD (E489D)+ Ca	656	665	QEVGNNIELK	1143.6	0.167	1.8893	0.050721
SctV- CD (E489D)+ Ca	656	665	QEVGNNIELK	1143.6	1	2.85486	0.064672
SctV- CD (E489D)+ Ca	656	665	QEVGNNIELK	1143.6	10	4.21619	0.051801
SctV- CD (E489D)+ Ca	656	665	QEVGNNIELK	1143.6	100	4.70029	0.030271
SctV- CD (E489D)+ Ca	666	675	VLGTVNDFRA	1091.58	FD	4.60646	0.041078
SctV- CD (E489D)+ Ca	666	675	VLGTVNDFRA	1091.58	0.167	3.7236	0.072448
SctV- CD (E489D)+ Ca	666	675	VLGTVNDFRA	1091.58	1	4.05232	0.062638
SctV- CD (E489D)+ Ca	666	675	VLGTVNDFRA	1091.58	10	4.57211	0.061861
SctV- CD (E489D)+ Ca	666	675	VLGTVNDFRA	1091.58	100	4.7	0.048086
SctV- CD (E489D)+ Ca	668	675	GTVNDFRA	879.432	FD	3.66389	0.034942
SctV- CD (E489D)+ Ca	668	675	GTVNDFRA	879.432	0.167	3.05396	0.069704
SctV- CD (E489D)+ Ca	668	675	GTVNDFRA	879.432	1	3.29123	0.105187
SctV- CD (E489D)+ Ca	668	675	GTVNDFRA	879.432	10	3.56798	0.037118
SctV- CD (E489D)+ Ca	668	675	GTVNDFRA	879.432	100	3.65167	0.027595
